# Supplementary material for: Bis(trimethyl­phenyl­ammonium) tetra­bromidocuprate(II)
Source: Acta Crystallogr Sect E Struct Rep Online. 2010 Jan 16;66(Pt 2):m166. doi: 10.1107/S160053681000022X (PMC2979935; doi:10.1107/S160053681000022X)
Supplement: Supplementary file 1 [file e-66-0m166-sup1.cif]

##############################################################################
###                                                                        ###
###        Electronic paper (Acta Crystallographica Section E)             ###
###                                                                        ###
##############################################################################
#                                                                            #
# This CIF contains the data in a paper accepted for publication in Acta     #
# Crystallographica Section E. It conforms to the requirements of Notes      #
# for Authors for Section E, and has been peer reviewed under the auspices   #
# of the IUCr Commission on Journals.                                        #
#                                                                            #
# Full details of the Crystallographic Information File format               #
# are given in the paper "The Crystallographic Information File (CIF):       #
# a New Standard Archive File for Crystallography" by S. R. Hall, F. H.      #
# Allen and I. D. Brown [Acta Cryst. (1991), A47, 655-685].                  #
#                                                                            #
# The current version of the core CIF dictionary is obtainable from          #
# ftp://ftp.iucr.org/pub/cif_core.dic. The current version number is 2.4.    #
#                                                                            #
# Software is freely available for graphical display of the structure(s) in  #
# this CIF.  For information consult the CIF home page http://www.iucr.org/  #
# cif/home.html                                                              #
#                                                                            #
# This file may be used for bona fide research purposes within the           #
# scientific community so long as proper attribution is given to the journal # 
# article from which it was obtained.                                        #
#                                                                            #
##############################################################################
                                             
data_global
_audit_creation_method     SHELXL-97
_journal_date_recd_electronic     2009-12-12
_journal_date_accepted     2010-01-04
_journal_name_full     'Acta Crystallographica, Section E'
_journal_year     2010
_journal_volume     66
_journal_issue      2
_journal_page_first     m166
_journal_page_last     m166
_journal_paper_category     QM
_journal_coeditor_code     XU2711
_publ_contact_author
;
     Dr. Seik Weng Ng
     Department of Chemistry
     University of Malaya
     50603 Kuala Lumpur
     Malaysia
;
_publ_contact_author_email     seikweng@um.edu.my
_publ_contact_author_fax     '03 7967 4193'
_publ_contact_author_phone     '03 7967 6778'
_publ_section_title
;
Bis(trimethylphenylammonium) tetrabromidocuprate(II)
;
loop_
    _publ_author_name
    _publ_author_address
    'Lo, Kong Mun'
;
     Department of Chemistry
     University of Malaya
     50603 Kuala Lumpur
     Malaysia
;
    'Ng, Seik Weng'
;
     Department of Chemistry
     University of Malaya
     50603 Kuala Lumpur
     Malaysia
;
_publ_section_synopsis     .
data_I
_audit_creation_method     SHELXL-97
_chemical_name_systematic
;
Bis(trimethylphenylammonium) tetrabromidocuprate(II)
;
_chemical_name_common     ?
_chemical_formula_moiety     '2(C9 H14 N +), Br4 Cu 2-'
_chemical_formula_sum     'C18 H28 Br4 Cu N2'
_chemical_formula_iupac     '(C9 H14 N)2 [Cu Br4]'
_chemical_formula_weight     655.60
_chemical_melting_point     ?
_symmetry_cell_setting     Monoclinic
_symmetry_space_group_name_H-M     'C 2/c'
_symmetry_space_group_name_Hall     '-C 2yc'
loop_
    _symmetry_equiv_pos_as_xyz
    'x, y, z'
    '-x, y, -z+1/2'
    'x+1/2, y+1/2, z'
    '-x+1/2, y+1/2, -z+1/2'
    '-x, -y, -z'
    'x, -y, z-1/2'
    '-x+1/2, -y+1/2, -z'
    'x+1/2, -y+1/2, z-1/2'
_cell_length_a     16.0146(11)
_cell_length_b     9.8007(7)
_cell_length_c     31.363(2)
_cell_angle_alpha     90.00
_cell_angle_beta     94.4590(10)
_cell_angle_gamma     90.00
_cell_volume     4907.7(6)
_cell_formula_units_Z     8
_cell_measurement_reflns_used     4958
_cell_measurement_theta_min     2.4
_cell_measurement_theta_max     22.3
_cell_measurement_temperature     295(2)
_exptl_crystal_description     Prism
_exptl_crystal_colour     Blue
_exptl_crystal_size_max     0.30
_exptl_crystal_size_mid     0.20
_exptl_crystal_size_min     0.10
_exptl_crystal_density_diffrn     1.775
_exptl_crystal_density_meas     ?
_exptl_crystal_density_method     'not measured'
_exptl_crystal_F_000     2552
_exptl_absorpt_coefficient_mu     7.408
_exptl_absorpt_correction_type     Multi-scan
_exptl_absorpt_process_details     '(SADABS; Sheldrick, 1996)'
_exptl_absorpt_correction_T_min     0.2147
_exptl_absorpt_correction_T_max     0.5246
_diffrn_ambient_temperature     295(2)
_diffrn_radiation_type     MoK\a
_diffrn_radiation_wavelength     0.71073
_diffrn_radiation_source     'fine-focus sealed tube'
_diffrn_radiation_monochromator     graphite
_diffrn_measurement_device_type     'Bruker SMART APEX diffractometer'
_diffrn_measurement_method     '\w scans'
_diffrn_detector_area_resol_mean     ?
_diffrn_reflns_number     25029
_diffrn_reflns_av_R_equivalents     0.0603
_diffrn_reflns_av_sigmaI/netI     0.0431
_diffrn_reflns_theta_min     1.30
_diffrn_reflns_theta_max     25.00
_diffrn_reflns_theta_full     25.00
_diffrn_measured_fraction_theta_max     1.000
_diffrn_measured_fraction_theta_full     1.000
_diffrn_reflns_limit_h_min     -18
_diffrn_reflns_limit_h_max     18
_diffrn_reflns_limit_k_min     -11
_diffrn_reflns_limit_k_max     11
_diffrn_reflns_limit_l_min     -37
_diffrn_reflns_limit_l_max     37
_diffrn_standards_number     0
_diffrn_standards_interval_count     0
_diffrn_standards_interval_time     0
_diffrn_standards_decay_%     0
_reflns_number_total     4318
_reflns_number_gt     2994
_reflns_threshold_expression     I>2\s(I)
_refine_ls_structure_factor_coef     Fsqd
_refine_ls_matrix_type     full
_refine_ls_R_factor_all     0.0819
_refine_ls_R_factor_gt     0.0477
_refine_ls_wR_factor_gt     0.1140
_refine_ls_wR_factor_ref     0.1268
_refine_ls_goodness_of_fit_ref     1.283
_refine_ls_restrained_S_all     1.309
_refine_ls_number_reflns     4318
_refine_ls_number_parameters     202
_refine_ls_number_restraints     27
_refine_ls_hydrogen_treatment     constr
_refine_ls_weighting_scheme     calc
_refine_ls_weighting_details
              'calc w=1/[\s^2^(Fo^2^)+(0.05P)^2^+5.00] where P=(Fo^2^+2Fc^2^)/3'
_atom_sites_solution_hydrogens     geom
_atom_sites_solution_primary     direct
_atom_sites_solution_secondary     difmap
_refine_ls_shift/su_max     0.001
_refine_ls_shift/su_mean     0.001
_refine_diff_density_max     0.613
_refine_diff_density_min     -0.796
_refine_ls_extinction_method     none
_refine_ls_extinction_coef     ?
loop_
    _atom_type_symbol
    _atom_type_description
    _atom_type_scat_dispersion_real
    _atom_type_scat_dispersion_imag
    _atom_type_scat_source
    'C' 'C' 0.0033 0.0016
                         'International Tables Vol C Tables 4.2.6.8 and 6.1.1.4'
    'H' 'H' 0.0000 0.0000
                         'International Tables Vol C Tables 4.2.6.8 and 6.1.1.4'
    'N' 'N' 0.0061 0.0033
                         'International Tables Vol C Tables 4.2.6.8 and 6.1.1.4'
    'Cu' 'Cu' 0.3201 1.2651
                         'International Tables Vol C Tables 4.2.6.8 and 6.1.1.4'
    'Br' 'Br' -0.2901 2.4595
                         'International Tables Vol C Tables 4.2.6.8 and 6.1.1.4'
_computing_data_collection     'APEX2 (Bruker, 2008)'
_computing_cell_refinement     'SAINT (Bruker, 2008)'
_computing_data_reduction     'SAINT (Bruker, 2008)'
_computing_structure_solution     'SHELXS97 (Sheldrick, 2008)'
_computing_structure_refinement     'SHELXL97 (Sheldrick, 2008)'
_computing_molecular_graphics     'X-SEED (Barbour, 2001)'
_computing_publication_material     'publCIF (Westrip, 2010)'
loop_
    _atom_site_type_symbol
    _atom_site_label
    _atom_site_fract_x
    _atom_site_fract_y
    _atom_site_fract_z
    _atom_site_U_iso_or_equiv
    _atom_site_adp_type
    _atom_site_calc_flag
    _atom_site_refinement_flags
    _atom_site_occupancy
    _atom_site_disorder_assembly
    _atom_site_disorder_group
    Br Br1 0.55154(4) 0.30390(9) 0.16560(3) 0.0741(3) Uani d . 1 . .
    Br Br2 0.79401(4) 0.33759(8) 0.18242(3) 0.0617(2) Uani d . 1 . .
    Br Br3 0.69988(5) 0.09626(8) 0.09258(2) 0.0637(2) Uani d . 1 . .
    Br Br4 0.67593(5) 0.49013(7) 0.07793(3) 0.0639(2) Uani d . 1 . .
    Cu Cu1 0.67856(5) 0.30817(8) 0.12941(3) 0.0521(3) Uani d . 1 . .
    N N1 0.5591(4) 0.7361(6) 0.45281(19) 0.0704(18) Uani d D 1 . .
    N N2 0.7051(3) 0.3098(5) 0.31014(15) 0.0434(13) Uani d D 1 . .
    C C1 0.5386(8) 0.7895(12) 0.4099(3) 0.167(5) Uani d DU 1 . .
    H H1A 0.5269 0.8853 0.4115 0.250 Uiso calc R 1 . .
    H H1B 0.4902 0.7429 0.3971 0.250 Uiso calc R 1 . .
    H H1C 0.5851 0.7753 0.3929 0.250 Uiso calc R 1 . .
    C C2 0.6406(5) 0.7921(9) 0.4693(3) 0.114(4) Uani d DU 1 . .
    H H2A 0.6380 0.8900 0.4691 0.171 Uiso calc R 1 . .
    H H2B 0.6832 0.7621 0.4516 0.171 Uiso calc R 1 . .
    H H2C 0.6536 0.7608 0.4981 0.171 Uiso calc R 1 . .
    C C3 0.5684(6) 0.5866(9) 0.4500(3) 0.123(4) Uani d DU 1 . .
    H H3A 0.5413 0.5548 0.4235 0.184 Uiso calc R 1 . .
    H H3B 0.5432 0.5443 0.4734 0.184 Uiso calc R 1 . .
    H H3C 0.6268 0.5636 0.4513 0.184 Uiso calc R 1 . .
    C C4 0.4924(3) 0.7708(5) 0.47999(14) 0.0524(17) Uani d G 1 . .
    C C5 0.4129(3) 0.8104(5) 0.46368(13) 0.062(2) Uani d G 1 . .
    H H5 0.4014 0.8206 0.4343 0.075 Uiso calc R 1 . .
    C C6 0.3506(2) 0.8347(5) 0.49123(19) 0.080(3) Uani d G 1 . .
    H H6 0.2974 0.8612 0.4803 0.096 Uiso calc R 1 . .
    C C7 0.3679(3) 0.8195(6) 0.53509(18) 0.082(3) Uani d G 1 . .
    H H7 0.3262 0.8357 0.5535 0.098 Uiso calc R 1 . .
    C C8 0.4474(4) 0.7799(7) 0.55141(12) 0.106(4) Uani d G 1 . .
    H H8 0.4589 0.7697 0.5808 0.127 Uiso calc R 1 . .
    C C9 0.5097(3) 0.7556(6) 0.52385(15) 0.089(3) Uani d G 1 . .
    H H9 0.5629 0.7291 0.5348 0.107 Uiso calc R 1 . .
    C C10 0.6678(5) 0.4474(7) 0.3025(3) 0.087(3) Uani d D 1 . .
    H H10A 0.6929 0.5104 0.3232 0.130 Uiso calc R 1 . .
    H H10B 0.6085 0.4431 0.3052 0.130 Uiso calc R 1 . .
    H H10C 0.6778 0.4776 0.2743 0.130 Uiso calc R 1 . .
    C C11 0.6610(5) 0.2155(8) 0.2782(2) 0.072(2) Uani d D 1 . .
    H H11A 0.6783 0.2351 0.2502 0.108 Uiso calc R 1 . .
    H H11B 0.6016 0.2282 0.2783 0.108 Uiso calc R 1 . .
    H H11C 0.6749 0.1227 0.2856 0.108 Uiso calc R 1 . .
    C C12 0.6895(5) 0.2659(9) 0.3546(2) 0.075(2) Uani d D 1 . .
    H H12A 0.7211 0.3226 0.3749 0.112 Uiso calc R 1 . .
    H H12B 0.7064 0.1726 0.3587 0.112 Uiso calc R 1 . .
    H H12C 0.6309 0.2744 0.3586 0.112 Uiso calc R 1 . .
    C C13 0.79634(19) 0.3098(4) 0.30638(14) 0.0436(15) Uani d G 1 . .
    C C14 0.8423(3) 0.4295(4) 0.30389(15) 0.0606(19) Uani d G 1 . .
    H H14 0.8154 0.5135 0.3043 0.073 Uiso calc R 1 . .
    C C15 0.9283(3) 0.4235(5) 0.30075(16) 0.080(3) Uani d G 1 . .
    H H15 0.9590 0.5035 0.2991 0.096 Uiso calc R 1 . .
    C C16 0.9684(2) 0.2978(7) 0.30009(17) 0.083(3) Uani d G 1 . .
    H H16 1.0259 0.2938 0.2980 0.099 Uiso calc R 1 . .
    C C17 0.9225(3) 0.1781(5) 0.30258(18) 0.079(3) Uani d G 1 . .
    H H17 0.9493 0.0940 0.3021 0.095 Uiso calc R 1 . .
    C C18 0.8364(3) 0.1841(4) 0.30573(16) 0.062(2) Uani d G 1 . .
    H H18 0.8057 0.1040 0.3074 0.074 Uiso calc R 1 . .
loop_
    _atom_site_aniso_label
    _atom_site_aniso_U_11
    _atom_site_aniso_U_22
    _atom_site_aniso_U_33
    _atom_site_aniso_U_12
    _atom_site_aniso_U_13
    _atom_site_aniso_U_23
    Br1 0.0404(4) 0.1076(7) 0.0762(6) -0.0036(4) 0.0179(4) -0.0069(5)
    Br2 0.0425(4) 0.0797(5) 0.0608(5) 0.0046(4) -0.0100(3) -0.0093(4)
    Br3 0.0839(6) 0.0540(5) 0.0539(5) 0.0020(4) 0.0094(4) -0.0078(4)
    Br4 0.0684(5) 0.0573(5) 0.0654(5) -0.0038(4) 0.0005(4) 0.0146(4)
    Cu1 0.0433(5) 0.0610(5) 0.0518(5) 0.0006(4) 0.0032(4) 0.0000(4)
    N1 0.062(4) 0.095(5) 0.057(4) -0.014(4) 0.021(3) -0.011(4)
    N2 0.044(3) 0.047(3) 0.040(3) 0.000(2) 0.008(2) 0.003(3)
    C1 0.167(9) 0.222(10) 0.120(8) 0.019(8) 0.064(7) 0.013(8)
    C2 0.089(6) 0.127(7) 0.133(7) -0.029(5) 0.049(6) -0.037(6)
    C3 0.118(7) 0.108(7) 0.148(8) -0.010(6) 0.050(6) -0.058(6)
    C4 0.054(4) 0.054(4) 0.050(5) -0.001(3) 0.006(4) -0.003(3)
    C5 0.062(5) 0.073(5) 0.050(5) -0.006(4) -0.008(4) 0.007(4)
    C6 0.049(5) 0.083(6) 0.109(8) 0.014(4) 0.005(5) 0.010(5)
    C7 0.070(6) 0.092(6) 0.088(7) 0.022(5) 0.032(5) 0.009(5)
    C8 0.112(8) 0.160(10) 0.047(5) 0.059(7) 0.019(5) 0.017(6)
    C9 0.069(5) 0.149(8) 0.049(5) 0.043(6) 0.000(4) 0.002(5)
    C10 0.070(5) 0.070(6) 0.120(8) 0.008(4) 0.002(5) 0.021(5)
    C11 0.055(5) 0.095(6) 0.065(5) -0.013(4) -0.004(4) -0.014(5)
    C12 0.058(5) 0.119(7) 0.050(5) -0.003(5) 0.022(4) 0.010(5)
    C13 0.044(4) 0.054(4) 0.034(4) -0.007(3) 0.004(3) 0.002(3)
    C14 0.070(5) 0.056(5) 0.056(5) -0.016(4) 0.012(4) -0.003(4)
    C15 0.066(6) 0.115(8) 0.061(5) -0.045(5) 0.016(4) 0.000(5)
    C16 0.048(5) 0.144(9) 0.057(5) -0.011(6) 0.011(4) 0.004(6)
    C17 0.052(5) 0.108(7) 0.079(6) 0.016(5) 0.012(4) 0.004(5)
    C18 0.047(4) 0.066(5) 0.073(5) -0.006(4) 0.009(4) 0.007(4)
_geom_special_details
;
All e.s.d.'s (except the e.s.d. in the dihedral angle between two l.s. planes)
are estimated using the full covariance matrix. The cell e.s.d.'s are taken
into account individually in the estimation of e.s.d.'s in distances, angles
and torsion angles; correlations between e.s.d.'s in cell parameters are only
used when they are defined by crystal symmetry. An approximate (isotropic)
treatment of cell e.s.d.'s is used for estimating e.s.d.'s involving l.s.
planes.
;
loop_
    _geom_bond_atom_site_label_1
    _geom_bond_atom_site_label_2
    _geom_bond_site_symmetry_2
    _geom_bond_distance
    _geom_bond_publ_flag
    Br1 Cu1 . 2.4055(11) y
    Br2 Cu1 . 2.4057(11) y
    Br3 Cu1 . 2.4136(11) y
    Br4 Cu1 . 2.4039(11) y
    N1 C4 . 1.457(7) ?
    N1 C1 . 1.457(8) ?
    N1 C2 . 1.472(8) ?
    N1 C3 . 1.476(8) ?
    N2 C13 . 1.475(6) ?
    N2 C10 . 1.487(6) ?
    N2 C12 . 1.498(6) ?
    N2 C11 . 1.499(6) ?
    C1 H1A . 0.9600 ?
    C1 H1B . 0.9600 ?
    C1 H1C . 0.9600 ?
    C2 H2A . 0.9600 ?
    C2 H2B . 0.9600 ?
    C2 H2C . 0.9600 ?
    C3 H3A . 0.9600 ?
    C3 H3B . 0.9600 ?
    C3 H3C . 0.9600 ?
    C4 C5 . 1.3900 ?
    C4 C9 . 1.3900 ?
    C5 C6 . 1.3900 ?
    C5 H5 . 0.9300 ?
    C6 C7 . 1.3900 ?
    C6 H6 . 0.9300 ?
    C7 C8 . 1.3900 ?
    C7 H7 . 0.9300 ?
    C8 C9 . 1.3900 ?
    C8 H8 . 0.9300 ?
    C9 H9 . 0.9300 ?
    C10 H10A . 0.9600 ?
    C10 H10B . 0.9600 ?
    C10 H10C . 0.9600 ?
    C11 H11A . 0.9600 ?
    C11 H11B . 0.9600 ?
    C11 H11C . 0.9600 ?
    C12 H12A . 0.9600 ?
    C12 H12B . 0.9600 ?
    C12 H12C . 0.9600 ?
    C13 C14 . 1.3900 ?
    C13 C18 . 1.3900 ?
    C14 C15 . 1.3900 ?
    C14 H14 . 0.9300 ?
    C15 C16 . 1.3900 ?
    C15 H15 . 0.9300 ?
    C16 C17 . 1.3900 ?
    C16 H16 . 0.9300 ?
    C17 C18 . 1.3900 ?
    C17 H17 . 0.9300 ?
    C18 H18 . 0.9300 ?
loop_
    _geom_angle_atom_site_label_1
    _geom_angle_atom_site_label_2
    _geom_angle_atom_site_label_3
    _geom_angle_site_symmetry_1
    _geom_angle_site_symmetry_3
    _geom_angle
    _geom_angle_publ_flag
    Br4 Cu1 Br2 . . 110.35(4) ?
    Br4 Cu1 Br1 . . 111.01(4) ?
    Br2 Cu1 Br1 . . 107.98(4) ?
    Br4 Cu1 Br3 . . 108.21(4) ?
    Br2 Cu1 Br3 . . 107.71(4) ?
    Br1 Cu1 Br3 . . 111.54(4) ?
    C4 N1 C1 . . 109.5(7) ?
    C4 N1 C2 . . 112.2(6) ?
    C1 N1 C2 . . 108.7(6) ?
    C4 N1 C3 . . 110.4(6) ?
    C1 N1 C3 . . 108.6(6) ?
    C2 N1 C3 . . 107.4(5) ?
    C13 N2 C10 . . 112.1(5) ?
    C13 N2 C12 . . 108.2(5) ?
    C10 N2 C12 . . 108.4(6) ?
    C13 N2 C11 . . 111.4(4) ?
    C10 N2 C11 . . 106.8(6) ?
    C12 N2 C11 . . 109.9(5) ?
    N1 C1 H1A . . 109.5 ?
    N1 C1 H1B . . 109.5 ?
    H1A C1 H1B . . 109.5 ?
    N1 C1 H1C . . 109.5 ?
    H1A C1 H1C . . 109.5 ?
    H1B C1 H1C . . 109.5 ?
    N1 C2 H2A . . 109.5 ?
    N1 C2 H2B . . 109.5 ?
    H2A C2 H2B . . 109.5 ?
    N1 C2 H2C . . 109.5 ?
    H2A C2 H2C . . 109.5 ?
    H2B C2 H2C . . 109.5 ?
    N1 C3 H3A . . 109.5 ?
    N1 C3 H3B . . 109.5 ?
    H3A C3 H3B . . 109.5 ?
    N1 C3 H3C . . 109.5 ?
    H3A C3 H3C . . 109.5 ?
    H3B C3 H3C . . 109.5 ?
    C5 C4 C9 . . 120.0 ?
    C5 C4 N1 . . 122.8(4) ?
    C9 C4 N1 . . 117.1(4) ?
    C6 C5 C4 . . 120.0 ?
    C6 C5 H5 . . 120.0 ?
    C4 C5 H5 . . 120.0 ?
    C5 C6 C7 . . 120.0 ?
    C5 C6 H6 . . 120.0 ?
    C7 C6 H6 . . 120.0 ?
    C6 C7 C8 . . 120.0 ?
    C6 C7 H7 . . 120.0 ?
    C8 C7 H7 . . 120.0 ?
    C9 C8 C7 . . 120.0 ?
    C9 C8 H8 . . 120.0 ?
    C7 C8 H8 . . 120.0 ?
    C8 C9 C4 . . 120.0 ?
    C8 C9 H9 . . 120.0 ?
    C4 C9 H9 . . 120.0 ?
    N2 C10 H10A . . 109.5 ?
    N2 C10 H10B . . 109.5 ?
    H10A C10 H10B . . 109.5 ?
    N2 C10 H10C . . 109.5 ?
    H10A C10 H10C . . 109.5 ?
    H10B C10 H10C . . 109.5 ?
    N2 C11 H11A . . 109.5 ?
    N2 C11 H11B . . 109.5 ?
    H11A C11 H11B . . 109.5 ?
    N2 C11 H11C . . 109.5 ?
    H11A C11 H11C . . 109.5 ?
    H11B C11 H11C . . 109.5 ?
    N2 C12 H12A . . 109.5 ?
    N2 C12 H12B . . 109.5 ?
    H12A C12 H12B . . 109.5 ?
    N2 C12 H12C . . 109.5 ?
    H12A C12 H12C . . 109.5 ?
    H12B C12 H12C . . 109.5 ?
    C14 C13 C18 . . 120.0 ?
    C14 C13 N2 . . 122.4(3) ?
    C18 C13 N2 . . 117.6(3) ?
    C15 C14 C13 . . 120.0 ?
    C15 C14 H14 . . 120.0 ?
    C13 C14 H14 . . 120.0 ?
    C14 C15 C16 . . 120.0 ?
    C14 C15 H15 . . 120.0 ?
    C16 C15 H15 . . 120.0 ?
    C17 C16 C15 . . 120.0 ?
    C17 C16 H16 . . 120.0 ?
    C15 C16 H16 . . 120.0 ?
    C16 C17 C18 . . 120.0 ?
    C16 C17 H17 . . 120.0 ?
    C18 C17 H17 . . 120.0 ?
    C17 C18 C13 . . 120.0 ?
    C17 C18 H18 . . 120.0 ?
    C13 C18 H18 . . 120.0 ?
loop_
    _geom_torsion_atom_site_label_1
    _geom_torsion_atom_site_label_2
    _geom_torsion_atom_site_label_3
    _geom_torsion_atom_site_label_4
    _geom_torsion_site_symmetry_1
    _geom_torsion_site_symmetry_2
    _geom_torsion_site_symmetry_3
    _geom_torsion_site_symmetry_4
    _geom_torsion
    _geom_torsion_publ_flag
    C1 N1 C4 C5 . . . . 17.7(7) ?
    C2 N1 C4 C5 . . . . 138.5(5) ?
    C3 N1 C4 C5 . . . . -101.8(6) ?
    C1 N1 C4 C9 . . . . -165.8(5) ?
    C2 N1 C4 C9 . . . . -45.1(6) ?
    C3 N1 C4 C9 . . . . 74.7(6) ?
    C9 C4 C5 C6 . . . . 0.0 ?
    N1 C4 C5 C6 . . . . 176.4(5) ?
    C4 C5 C6 C7 . . . . 0.0 ?
    C5 C6 C7 C8 . . . . 0.0 ?
    C6 C7 C8 C9 . . . . 0.0 ?
    C7 C8 C9 C4 . . . . 0.0 ?
    C5 C4 C9 C8 . . . . 0.0 ?
    N1 C4 C9 C8 . . . . -176.6(5) ?
    C10 N2 C13 C14 . . . . 11.0(7) ?
    C12 N2 C13 C14 . . . . -108.5(5) ?
    C11 N2 C13 C14 . . . . 130.6(5) ?
    C10 N2 C13 C18 . . . . -169.6(5) ?
    C12 N2 C13 C18 . . . . 71.0(6) ?
    C11 N2 C13 C18 . . . . -50.0(6) ?
    C18 C13 C14 C15 . . . . 0.0 ?
    N2 C13 C14 C15 . . . . 179.5(4) ?
    C13 C14 C15 C16 . . . . 0.0 ?
    C14 C15 C16 C17 . . . . 0.0 ?
    C15 C16 C17 C18 . . . . 0.0 ?
    C16 C17 C18 C13 . . . . 0.0 ?
    C14 C13 C18 C17 . . . . 0.0 ?
    N2 C13 C18 C17 . . . . -179.5(4) ?
loop_
    _geom_hbond_atom_site_label_D
    _geom_hbond_atom_site_label_H
    _geom_hbond_atom_site_label_A
    _geom_hbond_site_symmetry_A
    _geom_hbond_distance_DH
    _geom_hbond_distance_HA
    _geom_hbond_distance_DA
    _geom_hbond_angle_DHA
    _geom_hbond_publ_flag
    C2 H2B Br3 4_655 0.96 2.91 3.840(9) 164 y
