# Supplementary material for: Bis(trimethyl­phenyl­ammonium) tetra­bromidocuprate(II)
Source: Acta Crystallogr Sect E Struct Rep Online. 2010 Jan 16;66(Pt 2):m166. doi: 10.1107/S160053681000022X (PMC2979935; doi:10.1107/S160053681000022X)
Supplement: Supplementary file 2 [file e-66-0m166-Isup2.hkl]

# 
# h,k,l, Fc-squared, Fo-squared, sigma(Fo-squared) and status flag 
# 
data_I
_shelx_title '  C2/c' 
_shelx_refln_list_code          4 
_shelx_F_calc_maximum      999.40 
_exptl_crystal_F_000      2552.00 
_reflns_d_resolution_high  0.8409 
 
loop_ 
 _symmetry_equiv_pos_as_xyz 
 'x, y, z' 
 '-x, y, -z+1/2' 
 'x+1/2, y+1/2, z' 
 '-x+1/2, y+1/2, -z+1/2' 
 '-x, -y, -z' 
 'x, -y, z-1/2' 
 '-x+1/2, -y+1/2, -z' 
 'x+1/2, -y+1/2, z-1/2' 
 
_cell_length_a    16.0146 
_cell_length_b     9.8007 
_cell_length_c    31.3633 
_cell_angle_alpha  90.000 
_cell_angle_beta   94.459 
_cell_angle_gamma  90.000 
 
_shelx_F_squared_multiplier     1.000 
 
loop_ 
 _refln_index_h 
 _refln_index_k 
 _refln_index_l 
 _refln_F_squared_calc 
 _refln_F_squared_meas 
 _refln_F_squared_sigma 
 _refln_observed_status 
   2   0   0   160344.95   161601.33   3860.33 o 
   4   0   0     3145.42     3276.56    265.25 o 
   6   0   0   205388.03   203440.02   4876.95 o 
   8   0   0   494315.38   483362.47  11541.88 o 
  10   0   0     9359.14     9341.88    353.56 o 
  12   0   0    10719.17    11516.89    444.62 o 
  14   0   0      758.69     1001.51    275.83 o 
  16   0   0     3490.53     4193.66    370.20 o 
  18   0   0     1162.29      874.07    384.25 o 
   1   1   0     5994.79     5784.59    202.51 o 
   3   1   0       20.56       -8.03     26.21 o 
   5   1   0     3999.70     4003.47     92.21 o 
   7   1   0    18196.83    19076.38    340.32 o 
   9   1   0    70750.70    66800.06   1092.01 o 
  11   1   0     6572.08     6935.38    228.89 o 
  13   1   0      152.44      210.10    173.93 o 
  15   1   0     9452.74    10063.08    363.89 o 
  17   1   0    10762.09    11741.24    820.49 o 
   0   2   0   295646.06   281724.13   6800.33 o 
   2   2   0    62881.92    71400.96   1371.56 o 
   4   2   0    18546.60    19865.28    338.36 o 
   6   2   0     3523.21     3957.23    131.89 o 
   8   2   0     8781.78     8072.22    186.13 o 
  10   2   0     3033.20     3343.88    141.28 o 
  12   2   0    12258.76    12846.05    338.75 o 
  14   2   0     1421.30     1169.22    197.12 o 
  16   2   0      310.40     1172.38    238.36 o 
  18   2   0      500.75      656.74    267.91 o 
   1   3   0     2284.62     2204.52     94.69 o 
   3   3   0   106365.91   120311.75   3105.61 o 
   5   3   0    52524.37    52617.61    862.22 o 
   7   3   0      284.94      133.60     85.07 o 
   9   3   0    26625.00    24893.75    447.42 o 
  11   3   0     2366.83     2926.63    154.72 o 
  13   3   0       18.82     -169.40    177.64 o 
  15   3   0     1718.84     2221.68    232.54 o 
  17   3   0     7377.66     7213.53    681.14 o 
   0   4   0     9950.15     7819.84    232.97 o 
   2   4   0    21942.93    20508.14    403.55 o 
   4   4   0     5583.82     5356.21    171.23 o 
   6   4   0    15183.44    15758.12    284.76 o 
   8   4   0      571.47      629.73    122.32 o 
  10   4   0    13023.18    12633.20    282.52 o 
  12   4   0    15787.51    15878.32    432.19 o 
  14   4   0     6216.98     5776.10    308.18 o 
  16   4   0      677.49      798.52    278.03 o 
   1   5   0    42633.35    45454.85    821.79 o 
   3   5   0    79873.73    72282.45   1206.98 o 
   5   5   0    59791.91    57036.41   1052.82 o 
   7   5   0    12471.61    11903.38    280.29 o 
   9   5   0    43933.92    41448.14    735.83 o 
  11   5   0     7776.39     8128.41    285.27 o 
  13   5   0     5411.03     5925.40    313.64 o 
  15   5   0      137.67      259.28    238.36 o 
  17   5   0     5492.77     5831.94    505.61 o 
   0   6   0    38537.35    35944.24    848.14 o 
   2   6   0    12884.97    12168.16    304.40 o 
   4   6   0     1259.56     1192.60    160.18 o 
   6   6   0     8276.26     7930.20    269.99 o 
   8   6   0    10839.76     9922.68    365.37 o 
  10   6   0       26.42      -15.97    162.19 o 
  12   6   0        5.72      185.40    209.24 o 
  14   6   0     1011.29     1465.87    286.94 o 
  16   6   0       14.95      491.59    319.19 o 
   1   7   0        3.10      -56.01    125.14 o 
   3   7   0     3054.88     3080.40    177.54 o 
   5   7   0      578.81      630.79    159.75 o 
   7   7   0     3163.19     2988.84    186.36 o 
   9   7   0       79.21      498.13    163.41 o 
  11   7   0     1847.30     1847.69    236.47 o 
  13   7   0      353.32      479.97    281.15 o 
  15   7   0      477.68      689.40    315.81 o 
   0   8   0     6401.85     5992.76    469.75 o 
   2   8   0       25.03       67.93    158.46 o 
   4   8   0       12.05     -262.95    175.30 o 
   6   8   0      218.48      -48.68    184.74 o 
   8   8   0     1477.29     1788.74    204.68 o 
  10   8   0      126.73      343.73    189.04 o 
  12   8   0      502.93      689.44    255.58 o 
   1   9   0      232.70     -162.43    186.31 o 
   3   9   0     1738.82     1368.67    251.76 o 
   5   9   0      243.06      329.84    212.13 o 
   7   9   0       68.97       64.36    210.14 o 
   9   9   0      214.66      524.75    222.42 o 
  11   9   0       33.53      448.64    248.54 o 
   0  10   0    12810.14    12632.99    662.37 o 
   2  10   0     2521.33     3254.08    509.22 o 
   4  10   0       29.88       57.17    314.09 o 
   6  10   0     2310.13     3149.50    417.37 o 
   8  10   0     4259.47     4875.88    340.45 o 
   1  11   0      190.75      493.64    315.34 o 
   3  11   0       30.07      719.04    328.87 o 
   5  11   0        4.41      133.90    322.94 o 
 -17   1   1    11730.44    11680.00    493.30 o 
 -15   1   1      802.78      686.60    222.97 o 
 -13   1   1      108.47      116.67    170.47 o 
 -11   1   1      786.24      931.87    154.54 o 
  -9   1   1    13235.41    12562.81    289.66 o 
  -7   1   1    48862.52    46065.95    757.75 o 
  -5   1   1     2855.86     3785.80     89.32 o 
  -3   1   1      400.60      373.85     68.46 o 
  -1   1   1    19067.56    20156.56    333.97 o 
   1   1   1   154097.75   153806.16   3037.08 o 
   3   1   1    11287.00    10096.89    177.34 o 
   5   1   1    14673.60    13711.89    242.59 o 
   7   1   1    60323.30    56559.20    920.97 o 
   9   1   1   112182.93   104456.49   1680.60 o 
  11   1   1     1256.81     1181.02    150.39 o 
  13   1   1     8840.74     8740.61    292.37 o 
  15   1   1    11258.23    11369.76    350.80 o 
  17   1   1     8255.41     8456.33    401.62 o 
 -18   2   1      144.32      345.96    266.56 o 
 -16   2   1     6717.62     7514.04    515.16 o 
 -14   2   1      639.30      833.86    191.99 o 
 -12   2   1     2485.21     2526.74    218.12 o 
 -10   2   1     7225.31     6693.65    191.28 o 
  -8   2   1   106312.13   105734.36   1590.95 o 
  -6   2   1    21152.07    21482.01    350.71 o 
  -4   2   1    19144.16    23445.45    371.01 o 
  -2   2   1    16138.66    13781.74    271.20 o 
   0   2   1   149397.78   153837.50   2280.36 o 
   2   2   1      155.16      140.90     55.95 o 
   4   2   1    87851.41    96137.63   1438.53 o 
   6   2   1     3265.99     4144.97    113.33 o 
   8   2   1        8.81      -38.55     83.93 o 
  10   2   1     5293.59     4838.26    188.23 o 
  12   2   1    13439.53    12817.81    336.43 o 
  14   2   1      969.84      744.03    192.65 o 
  16   2   1     3740.76     4302.20    268.86 o 
  18   2   1     2173.19     2385.48    347.20 o 
 -17   3   1     2362.98     2995.96    341.18 o 
 -15   3   1      375.83      675.27    217.33 o 
 -13   3   1       90.89      113.89    174.26 o 
 -11   3   1     3321.16     3853.67    163.10 o 
  -9   3   1    36328.12    35334.03    570.81 o 
  -7   3   1      124.81       47.63     71.79 o 
  -5   3   1     5564.77     5856.27    184.36 o 
  -3   3   1     9932.48     6951.57    341.36 o 
  -1   3   1    57169.97    62747.20    953.28 o 
   1   3   1     2735.19     4331.19    102.19 o 
   3   3   1    26874.33    26177.11    496.83 o 
   5   3   1     1316.39     1618.68     75.16 o 
   7   3   1      544.24      508.70     78.12 o 
   9   3   1        2.26      -80.77    126.01 o 
  11   3   1    11331.36    10504.95    284.00 o 
  13   3   1      149.50      173.16    179.31 o 
  15   3   1      770.11     1432.13    226.40 o 
  17   3   1       89.86      493.32    293.41 o 
 -16   4   1     3758.82     4347.28    320.08 o 
 -14   4   1      921.76     1052.07    255.11 o 
 -12   4   1    22683.00    22947.49    500.41 o 
 -10   4   1    13867.93    12575.44    268.02 o 
  -8   4   1    66288.38    66740.72   1100.32 o 
  -6   4   1     3521.16     4296.47    165.02 o 
  -4   4   1    34139.12    30260.53    735.37 o 
  -2   4   1    68142.98    64558.82   1356.40 o 
   0   4   1   149735.39   139723.17   2234.35 o 
   2   4   1      686.76      749.20    168.37 o 
   4   4   1    16873.00    20061.16    490.52 o 
   6   4   1    14929.17    14448.89    266.69 o 
   8   4   1    23781.94    22313.71    389.18 o 
  10   4   1      342.58      651.29    111.62 o 
  12   4   1    14818.63    14732.75    406.69 o 
  14   4   1      998.16     1095.88    220.53 o 
  16   4   1      129.35      -13.76    169.53 o 
 -17   5   1     1077.98     1171.89    312.93 o 
 -15   5   1     1351.94     1591.91    283.69 o 
 -13   5   1     1148.39      938.12    299.38 o 
 -11   5   1     1325.70     1536.14    210.02 o 
  -9   5   1      735.70      914.52    230.68 o 
  -7   5   1     5257.53     4936.94    190.03 o 
  -5   5   1    17127.28    16749.74    408.26 o 
  -3   5   1    25599.20    25304.09    567.00 o 
  -1   5   1      471.50      550.10    189.09 o 
   1   5   1     1205.95      839.28     86.66 o 
   3   5   1     5704.86     5766.30    183.93 o 
   5   5   1     7256.03     7099.42    258.69 o 
   7   5   1     6277.10     6267.16    234.80 o 
   9   5   1     4034.60     3742.24    175.01 o 
  11   5   1      413.52      529.20    184.54 o 
  13   5   1        6.87      621.03    245.52 o 
  15   5   1      761.75     1349.94    372.29 o 
  17   5   1      836.84     1437.59    324.18 o 
 -16   6   1     1402.10     1930.95    312.04 o 
 -14   6   1       13.46        1.10    265.08 o 
 -12   6   1     1590.73     1694.29    226.61 o 
 -10   6   1     2300.47     2764.80    197.28 o 
  -8   6   1    14977.73    13904.88    468.20 o 
  -6   6   1     3734.69     3361.39    191.59 o 
  -4   6   1     8567.30     7861.40    243.97 o 
  -2   6   1    26100.39    25194.55    515.85 o 
   0   6   1    39337.02    35193.30    622.57 o 
   2   6   1    11532.59    11187.42    276.71 o 
   4   6   1     3696.72     3612.51    174.45 o 
   6   6   1    23195.07    22605.23    499.67 o 
   8   6   1     7390.31     7195.97    326.95 o 
  10   6   1     4175.81     4780.10    212.76 o 
  12   6   1      244.89      371.52    215.99 o 
  14   6   1     2778.16     3661.81    314.96 o 
  16   6   1        0.90      720.14    312.87 o 
 -15   7   1        2.30      522.60    311.87 o 
 -13   7   1      809.22     1116.87    293.93 o 
 -11   7   1      882.01     1473.96    229.00 o 
  -9   7   1     7635.89     7634.40    293.34 o 
  -7   7   1        5.22      110.59    162.65 o 
  -5   7   1      430.07      171.01    154.04 o 
  -3   7   1      724.90      600.11    211.03 o 
  -1   7   1      548.41      514.17    141.20 o 
   1   7   1     1141.39     1453.02    147.36 o 
   3   7   1     2225.02     2159.08    160.79 o 
   5   7   1     3182.92     3113.63    220.08 o 
   7   7   1     9346.67     8740.75    320.68 o 
   9   7   1     7391.86     7743.04    300.75 o 
  11   7   1      248.37      611.85    220.12 o 
  13   7   1      310.41      344.17    282.72 o 
  15   7   1     3074.37     4016.23    407.34 o 
 -12   8   1     2516.23     2916.75    286.14 o 
 -10   8   1     4525.35     4983.52    334.02 o 
  -8   8   1     1149.93     1181.95    202.85 o 
  -6   8   1       26.95        1.21    210.36 o 
  -4   8   1    10728.10     9792.18    368.06 o 
  -2   8   1    17719.31    16466.48    442.36 o 
   0   8   1     6656.56     6686.92    317.44 o 
   2   8   1     2907.43     2897.65    227.77 o 
   4   8   1     2622.35     2177.69    198.28 o 
   6   8   1     2188.05     2371.20    202.10 o 
   8   8   1     1834.42     1549.60    207.49 o 
  10   8   1     2204.97     1844.35    249.64 o 
  12   8   1       50.13      518.11    253.79 o 
 -11   9   1       41.57       33.35    244.99 o 
  -9   9   1        3.39      107.47    222.48 o 
  -7   9   1     2953.36     3083.11    242.10 o 
  -5   9   1     1059.63     1495.33    261.54 o 
  -3   9   1      215.76      250.17    215.63 o 
  -1   9   1        1.25       23.41    241.04 o 
   1   9   1     3474.20     3897.88    291.44 o 
   3   9   1     1357.72     1299.96    254.19 o 
   5   9   1     2496.73     2487.74    262.84 o 
   7   9   1      101.61       51.79    208.55 o 
   9   9   1      673.25     1142.81    232.07 o 
  11   9   1      131.00      507.42    270.23 o 
  -8  10   1      187.89      664.17    294.54 o 
  -6  10   1      333.64      838.93    279.41 o 
  -4  10   1      265.25      710.31    378.53 o 
  -2  10   1        4.67     -110.42    226.75 o 
   0  10   1      493.55      959.90    277.42 o 
   2  10   1      652.91     1766.69    321.18 o 
   4  10   1     1024.99     1317.85    306.61 o 
   6  10   1      401.77      495.25    297.33 o 
   8  10   1       13.96      650.45    311.93 o 
  -5  11   1     2391.41     2907.48    345.70 o 
  -3  11   1      899.12     1739.16    334.55 o 
  -1  11   1       49.77      448.70    244.42 o 
   1  11   1     2732.01     2930.67    356.28 o 
   3  11   1     1368.89     2122.17    340.24 o 
   5  11   1      257.18      696.39    379.46 o 
 -18   0   2     1618.71     2422.07    473.69 o 
 -16   0   2    11522.98    10998.61    574.64 o 
 -14   0   2     5441.83     4336.03    336.86 o 
 -12   0   2    33505.02    30828.47    969.47 o 
 -10   0   2    59900.37    53840.24   1367.12 o 
  -8   0   2   114020.14   123424.31   2995.30 o 
  -6   0   2   124296.73   121348.15   2930.85 o 
  -4   0   2    81065.07    79358.95   1678.93 o 
  -2   0   2   320949.00   321548.19   6758.43 o 
   0   0   2      164.88      -62.62     54.48 o 
   2   0   2    96110.10    97411.88   5106.06 o 
   4   0   2     6687.02     4474.29    442.80 o 
   6   0   2    24699.27    26807.39    597.66 o 
   8   0   2    11132.56     9438.36    326.05 o 
  10   0   2    68024.88    61386.70   1548.12 o 
  12   0   2     1915.20     2545.19    249.92 o 
  14   0   2       38.36     -193.84    258.96 o 
  16   0   2    23984.87    22824.17    894.06 o 
  18   0   2     4388.07     4754.14    801.93 o 
 -17   1   2      423.67      849.58    241.14 o 
 -15   1   2     4111.04     4655.16    273.60 o 
 -13   1   2     2143.42     2697.45    217.39 o 
 -11   1   2       94.04      177.28    132.89 o 
  -9   1   2     1734.88     1804.00    130.29 o 
  -7   1   2    21417.01    20892.47    368.93 o 
  -5   1   2       54.03       15.60     43.54 o 
  -3   1   2     2097.54     2308.90     59.07 o 
  -1   1   2    19718.80    20267.19    337.28 o 
   1   1   2    11998.96    13488.23    214.06 o 
   3   1   2    12183.01    14838.32    237.02 o 
   5   1   2    25236.46    25017.09    420.29 o 
   7   1   2    33544.17    31525.13    575.21 o 
   9   1   2       43.72       31.27    108.13 o 
  11   1   2    10955.94    11302.22    294.93 o 
  13   1   2     2091.58     2327.27    195.32 o 
  15   1   2     2448.27     2806.11    231.94 o 
  17   1   2      279.86      542.31    256.53 o 
 -18   2   2       11.50      206.27    313.10 o 
 -16   2   2     4394.39     5053.94    278.66 o 
 -14   2   2      191.91      588.54    192.44 o 
 -12   2   2       28.34      145.80    154.78 o 
 -10   2   2     1350.43     1263.71    158.86 o 
  -8   2   2    77477.92    76076.46   1156.50 o 
  -6   2   2     7036.38     6815.27    144.48 o 
  -4   2   2    67239.60    79345.37   1191.53 o 
  -2   2   2    17624.01    16235.96    285.67 o 
   0   2   2    32513.02    35979.59    590.69 o 
   2   2   2    94300.38   103591.53   1660.45 o 
   4   2   2   110830.52   120850.48   1802.46 o 
   6   2   2     1283.24     1146.12     68.13 o 
   8   2   2     7957.10     8495.01    217.15 o 
  10   2   2       47.04      104.42     91.95 o 
  12   2   2     8712.13     8241.87    291.69 o 
  14   2   2     1863.69     2479.96    216.64 o 
  16   2   2     3053.71     3641.33    462.36 o 
  18   2   2      583.28      912.30    267.48 o 
 -17   3   2     5060.03     4969.38    381.63 o 
 -15   3   2       12.10      289.54    214.48 o 
 -13   3   2     8258.14     7977.30    282.35 o 
 -11   3   2       24.89     -109.85    121.63 o 
  -9   3   2    14056.17    12999.60    256.12 o 
  -7   3   2     2484.13     1782.27     90.21 o 
  -5   3   2    31482.86    34601.96    545.32 o 
  -3   3   2    16350.73    17391.06    349.70 o 
  -1   3   2     2558.77     3774.40    101.43 o 
   1   3   2   123397.95   114448.74   1712.54 o 
   3   3   2     1118.62     1146.26     95.23 o 
   5   3   2     4314.86     3644.14    151.27 o 
   7   3   2    32058.37    27992.31    457.07 o 
   9   3   2    29317.78    27471.83    458.59 o 
  11   3   2     1129.48     1034.92    137.71 o 
  13   3   2     4649.42     4469.67    253.85 o 
  15   3   2     4828.20     5195.26    295.31 o 
  17   3   2      846.22      928.34    282.93 o 
 -16   4   2      391.91      899.14    282.02 o 
 -14   4   2       71.21      366.94    241.01 o 
 -12   4   2     1733.77     2283.06    197.97 o 
 -10   4   2     1054.08     1030.89    118.75 o 
  -8   4   2      499.50      318.14    153.00 o 
  -6   4   2     6787.51     6761.69    163.03 o 
  -4   4   2     1814.23     1563.27    126.25 o 
  -2   4   2     3782.47     3526.41    123.68 o 
   0   4   2    14761.55    14513.88    260.66 o 
   2   4   2     6617.65     6714.86    172.73 o 
   4   4   2     7451.51     7472.72    209.95 o 
   6   4   2     1579.11     1801.30     93.82 o 
   8   4   2     8926.21     8358.70    279.15 o 
  10   4   2     6548.44     6757.89    192.37 o 
  12   4   2        0.23       84.26    169.80 o 
  14   4   2       26.66      225.18    239.94 o 
  16   4   2      821.08     1344.63    296.75 o 
 -17   5   2      581.11      777.50    314.21 o 
 -15   5   2     6413.52     5713.59    339.80 o 
 -13   5   2      364.82      716.88    271.28 o 
 -11   5   2     1716.97     1755.41    190.58 o 
  -9   5   2     9479.96     9175.11    283.32 o 
  -7   5   2    70427.32    63474.85   1067.28 o 
  -5   5   2     7540.20     7395.60    235.35 o 
  -3   5   2    30137.74    26661.49    705.14 o 
  -1   5   2   126444.67   119729.23   1811.01 o 
   1   5   2   205855.67   192576.91   2883.08 o 
   3   5   2    12260.96    11462.00    281.83 o 
   5   5   2    34696.89    34343.22    671.04 o 
   7   5   2    97723.88    87474.67   1342.16 o 
   9   5   2    24718.46    23250.25    458.46 o 
  11   5   2     4923.24     5317.55    242.48 o 
  13   5   2      812.00     1431.28    262.18 o 
  15   5   2     5258.63     5597.11    350.84 o 
  17   5   2        2.57      218.36    316.36 o 
 -16   6   2     5289.66     4936.95    657.68 o 
 -14   6   2       13.50      166.64    228.92 o 
 -12   6   2     5865.51     6827.53    307.94 o 
 -10   6   2    28105.89    26432.71    560.98 o 
  -8   6   2    34669.76    32607.83    716.05 o 
  -6   6   2      350.90      386.94    130.19 o 
  -4   6   2     2432.28     2246.48    150.16 o 
  -2   6   2     6080.94     5523.04    195.06 o 
   0   6   2     6990.37     6798.79    186.50 o 
   2   6   2     1065.00      922.82    155.51 o 
   4   6   2    23437.86    23018.65    456.80 o 
   6   6   2     8512.17     7958.04    263.82 o 
   8   6   2    10368.29     9826.49    472.19 o 
  10   6   2     1961.23     2110.19    195.60 o 
  12   6   2     3826.71     3249.66    248.53 o 
  14   6   2     5257.28     5467.39    355.27 o 
  16   6   2     5583.87     5392.90    377.20 o 
 -15   7   2      837.00     1356.33    328.20 o 
 -13   7   2      393.59      819.41    277.22 o 
 -11   7   2     3067.75     3002.35    250.23 o 
  -9   7   2     5934.91     6303.57    307.06 o 
  -7   7   2        0.24        3.61    129.56 o 
  -5   7   2     1253.41     1178.99    176.44 o 
  -3   7   2    19484.79    17762.20    437.46 o 
  -1   7   2    26881.18    25243.32    544.01 o 
   1   7   2     3164.37     3137.18    171.73 o 
   3   7   2      148.08       78.65    143.69 o 
   5   7   2    16474.04    14514.72    352.79 o 
   7   7   2     4883.66     4663.81    240.67 o 
   9   7   2     1974.33     2151.75    258.29 o 
  11   7   2      548.92      972.67    231.22 o 
  13   7   2      576.23      614.79    289.28 o 
  15   7   2      131.63      902.52    394.04 o 
 -12   8   2       19.23      263.01    247.93 o 
 -10   8   2      533.30      618.03    245.78 o 
  -8   8   2     5518.90     5244.71    249.73 o 
  -6   8   2      456.61      163.02    171.65 o 
  -4   8   2     1085.86      668.32    180.95 o 
  -2   8   2     2308.39     2268.75    192.22 o 
   0   8   2    10329.99     9929.20    361.39 o 
   2   8   2      219.32       53.17    164.77 o 
   4   8   2     3381.48     2910.08    207.14 o 
   6   8   2     2823.42     3175.01    352.49 o 
   8   8   2      751.27      530.68    196.57 o 
  10   8   2      277.67      550.56    179.77 o 
  12   8   2       12.37       29.79    312.29 o 
 -11   9   2     1118.72      924.31    252.42 o 
  -9   9   2       92.60      381.59    225.41 o 
  -7   9   2     1432.01     1895.88    237.88 o 
  -5   9   2     3076.33     2711.90    285.99 o 
  -3   9   2      760.36      784.89    251.15 o 
  -1   9   2      654.89      483.32    228.46 o 
   1   9   2      919.57     1181.72    255.28 o 
   3   9   2     1755.47     1826.74    257.43 o 
   5   9   2       15.59       62.52    231.05 o 
   7   9   2      845.03      823.55    226.22 o 
   9   9   2     3509.10     3854.89    262.80 o 
  11   9   2     2610.38     2661.20    314.21 o 
  -8  10   2      207.74      467.64    284.65 o 
  -6  10   2     8189.96     8191.74    390.56 o 
  -4  10   2     8059.82     8702.54    427.00 o 
  -2  10   2     2390.52     2602.00    300.08 o 
   0  10   2     1226.71     1751.55    301.16 o 
   2  10   2    15567.16    15481.51    528.39 o 
   4  10   2     6874.08     8149.64    390.01 o 
   6  10   2     2764.53     2665.01    457.14 o 
   8  10   2      452.22      968.83    316.63 o 
  -5  11   2      253.18      424.07    315.37 o 
  -3  11   2      188.85      201.91    277.34 o 
  -1  11   2       68.83      426.97    328.62 o 
   1  11   2       66.36      857.12    327.34 o 
   3  11   2      148.99      603.41    318.31 o 
   5  11   2      526.70     1003.02    349.90 o 
 -17   1   3      966.47     1324.03    253.97 o 
 -15   1   3     3443.21     3807.31    239.00 o 
 -13   1   3    26291.56    24661.77    566.87 o 
 -11   1   3    10760.11    11033.98    315.28 o 
  -9   1   3    10383.28     8815.36    219.96 o 
  -7   1   3     9710.08     8245.32    180.49 o 
  -5   1   3   175846.58   195111.19   2895.12 o 
  -3   1   3    61927.88    60751.39    911.35 o 
  -1   1   3   104760.52   105845.95   1577.02 o 
   1   1   3    23445.25    25541.34    420.12 o 
   3   1   3    79495.09    83596.17   1248.20 o 
   5   1   3    18613.02    14455.77    242.39 o 
   7   1   3    97339.03    96631.79   1553.99 o 
   9   1   3     5640.25     5250.77    176.23 o 
  11   1   3      680.91      345.31    143.58 o 
  13   1   3      782.33      988.24    179.16 o 
  15   1   3     7271.46     8253.49    306.63 o 
  17   1   3      805.98     1272.32    250.68 o 
 -18   2   3     3284.10     3403.39    306.56 o 
 -16   2   3     9560.53     8947.20    334.05 o 
 -14   2   3     4527.62     4630.51    239.67 o 
 -12   2   3     7647.77     6848.38    246.90 o 
 -10   2   3    30594.89    29554.18    526.43 o 
  -8   2   3    67526.20    66619.41   1018.50 o 
  -6   2   3       20.73       93.99     56.93 o 
  -4   2   3    12155.59    15556.35    257.64 o 
  -2   2   3     8095.29     8183.20    163.96 o 
   0   2   3    37545.30    44901.95    681.36 o 
   2   2   3    41903.21    47339.20    719.15 o 
   4   2   3   117034.64   129348.24   1928.14 o 
   6   2   3     5084.31     4392.37    120.83 o 
   8   2   3    17838.35    17735.02    309.94 o 
  10   2   3      335.17      717.16    135.59 o 
  12   2   3    18636.85    16760.67    431.44 o 
  14   2   3     3860.74     4717.01    355.84 o 
  16   2   3    12390.80    13443.84    589.60 o 
  18   2   3      496.77      611.10    270.44 o 
 -17   3   3        0.22      422.17    284.10 o 
 -15   3   3     6210.63     6667.41    307.12 o 
 -13   3   3      624.70      901.47    184.07 o 
 -11   3   3     7210.63     6609.64    208.43 o 
  -9   3   3      214.05      196.06    144.66 o 
  -7   3   3    27128.93    24231.82    402.23 o 
  -5   3   3     6819.32     6853.05    149.93 o 
  -3   3   3    84918.13    91148.06   1475.50 o 
  -1   3   3     1882.01     1914.11     71.68 o 
   1   3   3     8808.71     8495.09    164.88 o 
   3   3   3      115.99      149.02     64.56 o 
   5   3   3    32568.86    36038.61    567.83 o 
   7   3   3     1012.64     1193.12    101.01 o 
   9   3   3     1952.09     2045.69    110.31 o 
  11   3   3     3639.83     3868.21    171.09 o 
  13   3   3      407.34      172.55    182.21 o 
  15   3   3       49.23      284.04    210.76 o 
  17   3   3     1398.64      978.14    227.23 o 
 -16   4   3     7272.63     7994.53    425.36 o 
 -14   4   3     3934.22     3744.54    280.42 o 
 -12   4   3     2074.10     2252.14    197.16 o 
 -10   4   3     3501.63     3600.02    161.68 o 
  -8   4   3     5895.74     6192.77    236.87 o 
  -6   4   3    21356.10    19974.63    347.04 o 
  -4   4   3     3021.99     3355.41    140.06 o 
  -2   4   3      194.75      379.89     58.52 o 
   0   4   3    41393.74    35946.28    608.79 o 
   2   4   3    18731.77    17451.57    305.72 o 
   4   4   3    20932.87    23455.58    573.69 o 
   6   4   3        0.85     -108.43     78.99 o 
   8   4   3    58504.27    54895.13    860.12 o 
  10   4   3    10185.03    10967.66    249.10 o 
  12   4   3     1332.96     1644.43    189.71 o 
  14   4   3       58.16      315.94    240.48 o 
  16   4   3    12368.91    12366.85    503.58 o 
 -17   5   3       73.26      289.65    311.00 o 
 -15   5   3      201.22      663.91    278.83 o 
 -13   5   3     1075.48      668.75    247.83 o 
 -11   5   3      464.67      374.35    181.49 o 
  -9   5   3     2005.15     1841.00    181.09 o 
  -7   5   3     4134.00     3991.03    164.70 o 
  -5   5   3      143.17      373.72    230.75 o 
  -3   5   3     1104.88      810.68    111.85 o 
  -1   5   3    39264.55    37172.75    603.86 o 
   1   5   3    28288.21    27969.18    472.87 o 
   3   5   3     1990.38     2172.39    184.47 o 
   5   5   3      351.27      116.61     85.52 o 
   7   5   3     8472.37     8167.99    235.91 o 
   9   5   3     5291.50     5940.53    206.98 o 
  11   5   3     3763.62     3654.54    229.11 o 
  13   5   3     1222.49     1040.20    246.56 o 
  15   5   3        0.10      412.37    283.90 o 
 -16   6   3       79.43      767.10    311.33 o 
 -14   6   3     4086.27     4543.58    324.30 o 
 -12   6   3      359.97      822.30    211.58 o 
 -10   6   3      106.94      372.44    165.98 o 
  -8   6   3     1740.89     1621.76    160.47 o 
  -6   6   3    28957.51    27539.50    579.90 o 
  -4   6   3      228.25      132.58    128.07 o 
  -2   6   3      273.65      463.64    191.93 o 
   0   6   3    23012.34    20858.90    394.44 o 
   2   6   3    32841.46    29620.18    597.97 o 
   4   6   3       51.37       86.59    124.75 o 
   6   6   3       10.16      -95.99    118.63 o 
   8   6   3    13153.58    12433.34    339.25 o 
  10   6   3     3605.01     3900.08    203.94 o 
  12   6   3      271.02      109.07    207.20 o 
  14   6   3      122.65      561.36    285.35 o 
  16   6   3     1411.25     2272.98    386.50 o 
 -15   7   3     1705.64     1711.66    341.00 o 
 -13   7   3      403.97      247.57    253.40 o 
 -11   7   3      728.00     1004.35    219.47 o 
  -9   7   3     4841.09     5244.92    298.79 o 
  -7   7   3     8913.56     7461.75    256.85 o 
  -5   7   3      540.03      425.88    159.31 o 
  -3   7   3       21.37       76.54    169.01 o 
  -1   7   3    10017.09    10331.43    285.24 o 
   1   7   3     2991.93     2994.32    169.32 o 
   3   7   3     1059.48      591.03    147.49 o 
   5   7   3      640.12      721.21    154.24 o 
   7   7   3      472.69      422.85    170.50 o 
   9   7   3      888.65      545.50    157.75 o 
  11   7   3      211.15       98.01    225.30 o 
  13   7   3      667.49      527.61    325.43 o 
 -12   8   3       27.95      182.23    218.90 o 
 -10   8   3      736.27      363.98    241.14 o 
  -8   8   3     2402.90     2013.27    250.58 o 
  -6   8   3      184.71      218.51    181.41 o 
  -4   8   3     2426.07     2376.09    202.25 o 
  -2   8   3    12608.64    12037.76    354.76 o 
   0   8   3     8422.03     7865.24    401.33 o 
   2   8   3       30.55       58.41    184.22 o 
   4   8   3      897.41      854.75    181.68 o 
   6   8   3     4779.53     4836.79    238.19 o 
   8   8   3     3423.03     3526.45    228.78 o 
  10   8   3      581.01      555.38    195.73 o 
  12   8   3      117.32      224.80    276.09 o 
 -11   9   3      133.19     -148.18    274.73 o 
  -9   9   3       15.81      261.13    221.49 o 
  -7   9   3      254.72      292.02    185.93 o 
  -5   9   3     1718.20      957.96    310.53 o 
  -3   9   3      192.86      -30.70    285.57 o 
  -1   9   3     1746.71     1621.84    266.57 o 
   1   9   3      125.25      216.15    246.53 o 
   3   9   3     2339.73     1989.51    262.26 o 
   5   9   3     1156.74     1651.58    290.77 o 
   7   9   3     3129.84     3640.79    308.76 o 
   9   9   3       54.58      503.90    244.11 o 
  11   9   3      332.97      911.97    260.68 o 
  -8  10   3     1226.19     1394.05    304.84 o 
  -6  10   3      596.10      682.67    313.32 o 
  -4  10   3       39.16       98.08    271.81 o 
  -2  10   3      631.18      649.83    288.40 o 
   0  10   3     1404.56     2177.43    305.70 o 
   2  10   3      710.72     1509.82    351.29 o 
   4  10   3       97.24      292.05    284.82 o 
   6  10   3      188.73      547.42    385.58 o 
   8  10   3       25.70      107.86    301.09 o 
  -5  11   3      711.00      623.94    433.89 o 
  -3  11   3      137.72      255.17    275.94 o 
  -1  11   3       32.81      349.49    324.04 o 
   1  11   3      474.50      708.59    365.20 o 
   3  11   3     2329.22     2901.85    374.21 o 
   5  11   3      645.25      840.49    340.12 o 
 -18   0   4     1526.91     1852.46    380.35 o 
 -16   0   4     1389.05     1594.23    411.96 o 
 -14   0   4    13774.21    13668.93    517.69 o 
 -12   0   4    56322.36    56950.51   1463.74 o 
 -10   0   4     6260.98     6094.29    286.92 o 
  -8   0   4    12628.74    11245.01    362.84 o 
  -6   0   4      347.35      218.81     66.06 o 
  -4   0   4   998791.56  1001653.25  20911.67 o 
  -2   0   4   163591.48   162897.25   6445.64 o 
   0   0   4   131406.00   139653.77   3368.61 o 
   2   0   4    56606.08    57554.15   1404.78 o 
   4   0   4   603645.56   593413.50  19706.05 o 
   6   0   4    96477.52    90714.24   4151.59 o 
   8   0   4   323822.19   315539.34   6619.27 o 
  10   0   4     1996.39     2209.33    207.27 o 
  12   0   4    19597.58    18726.84    596.64 o 
  14   0   4     8459.63     8467.27    418.13 o 
  16   0   4    22732.58    22300.71    889.57 o 
  18   0   4       11.23      275.16    372.48 o 
 -17   1   4     1630.59     1865.84    248.57 o 
 -15   1   4      216.64      189.85    197.40 o 
 -13   1   4    16130.79    17260.51    407.81 o 
 -11   1   4    19809.61    19009.13    407.97 o 
  -9   1   4    36238.33    33955.87    583.80 o 
  -7   1   4     1514.00     1288.16    109.75 o 
  -5   1   4    46573.72    47115.48    718.93 o 
  -3   1   4    10409.04    10884.55    186.95 o 
  -1   1   4    10840.76    11085.06    196.23 o 
   1   1   4     9135.28    10342.72    248.57 o 
   3   1   4       49.60      557.71     64.15 o 
   5   1   4    61410.94    65437.75    988.71 o 
   7   1   4    17705.82    18848.41    319.47 o 
   9   1   4     2892.21     2756.13    115.20 o 
  11   1   4     8033.05     8532.80    282.00 o 
  13   1   4    18512.56    17829.43    421.02 o 
  15   1   4     4749.55     5241.64    372.87 o 
  17   1   4     1464.43     2046.92    263.01 o 
 -18   2   4     1708.55     2488.85    285.86 o 
 -16   2   4     4406.60     4522.09    305.72 o 
 -14   2   4     8454.82     8769.75    303.40 o 
 -12   2   4      828.61      917.35    163.75 o 
 -10   2   4    29319.58    28430.15    509.35 o 
  -8   2   4     7704.79     8161.01    181.90 o 
  -6   2   4    13561.71    11753.20    214.29 o 
  -4   2   4      602.83      786.74     55.74 o 
  -2   2   4    89161.42    96265.72   1741.66 o 
   0   2   4      209.61     1027.89     67.96 o 
   2   2   4    77759.63    81960.27   1229.46 o 
   4   2   4       50.70      250.10     84.47 o 
   6   2   4    27201.80    31675.63    502.47 o 
   8   2   4    83477.09    85079.69   1292.02 o 
  10   2   4     7894.61     7986.70    191.90 o 
  12   2   4      254.01      474.32    162.98 o 
  14   2   4      114.18       93.27    212.70 o 
  16   2   4    12834.62    13194.94    486.33 o 
  18   2   4      160.48       46.02    257.10 o 
 -17   3   4       81.04      423.97    288.05 o 
 -15   3   4     2735.05     3100.90    246.64 o 
 -13   3   4     3167.58     3984.82    223.32 o 
 -11   3   4      130.21      115.05    123.56 o 
  -9   3   4    70949.84    64055.07    990.51 o 
  -7   3   4    82876.43    82642.66   1255.66 o 
  -5   3   4      611.97      356.51     68.03 o 
  -3   3   4     4451.72     2977.99    104.50 o 
  -1   3   4   366981.50   366848.25   5419.35 o 
   1   3   4    84888.42    88701.42   1335.39 o 
   3   3   4      520.94      302.92     55.49 o 
   5   3   4      162.26      188.29     64.42 o 
   7   3   4    56430.55    58032.39    896.64 o 
   9   3   4     3901.91     3847.96    134.41 o 
  11   3   4      111.84      249.50    131.44 o 
  13   3   4      199.47     -122.27    183.48 o 
  15   3   4      128.11      556.66    219.79 o 
  17   3   4     3387.03     3844.05    331.31 o 
 -16   4   4     3220.30     3476.52    316.19 o 
 -14   4   4    11183.20    10791.04    407.13 o 
 -12   4   4      134.63      425.19    173.59 o 
 -10   4   4     1153.13     1241.51    120.69 o 
  -8   4   4    19747.92    18408.76    334.75 o 
  -6   4   4    22930.20    21886.91    374.79 o 
  -4   4   4     2283.27     2894.20    117.99 o 
  -2   4   4       32.43      193.49     65.33 o 
   0   4   4     1315.64     1818.94     87.38 o 
   2   4   4      358.69      407.32     75.48 o 
   4   4   4     8599.25     8656.03    322.37 o 
   6   4   4    13641.13    14340.71    270.46 o 
   8   4   4    11519.84    11625.76    286.45 o 
  10   4   4    19336.52    18421.88    348.42 o 
  12   4   4     3172.56     3405.04    257.71 o 
  14   4   4     1165.57     1234.26    257.35 o 
  16   4   4     2113.25     2317.52    312.74 o 
 -17   5   4       16.40      431.00    309.33 o 
 -15   5   4       22.65      349.53    278.94 o 
 -13   5   4    12679.02    11053.16    395.05 o 
 -11   5   4       47.20      192.54    173.63 o 
  -9   5   4     1066.89     1043.11    155.01 o 
  -7   5   4    15709.21    15168.94    499.20 o 
  -5   5   4   117179.10   110352.27   1963.68 o 
  -3   5   4     4962.87     3231.10    142.72 o 
  -1   5   4     2169.79     2191.78    127.57 o 
   1   5   4   115880.59   112373.09   1706.76 o 
   3   5   4   134448.89   132035.63   2144.75 o 
   5   5   4     2733.80     2151.33    160.26 o 
   7   5   4      177.23      293.27    140.06 o 
   9   5   4    29968.36    29873.02    559.51 o 
  11   5   4    11924.68    11075.58    333.12 o 
  13   5   4       41.44       47.06    310.65 o 
  15   5   4      144.82      695.06    289.60 o 
 -16   6   4        3.12      756.91    309.65 o 
 -14   6   4     1614.89     1920.50    292.03 o 
 -12   6   4      779.79     1446.07    219.87 o 
 -10   6   4       20.32      281.23    164.04 o 
  -8   6   4      472.58      238.52    169.75 o 
  -6   6   4      272.36       93.26    143.27 o 
  -4   6   4     8085.50     7893.86    245.24 o 
  -2   6   4     2320.62     2224.78    110.10 o 
   0   6   4     3522.24     3233.33    132.95 o 
   2   6   4     9430.49     9486.25    240.88 o 
   4   6   4    13211.73    11983.94    290.63 o 
   6   6   4     9221.98     8620.24    278.73 o 
   8   6   4     3152.63     3500.03    203.86 o 
  10   6   4     3371.07     3362.45    241.14 o 
  12   6   4     2634.60     2887.41    246.58 o 
  14   6   4      803.08      931.21    295.76 o 
 -15   7   4     1714.75     2693.99    335.04 o 
 -13   7   4      868.36     1224.54    294.64 o 
 -11   7   4     2177.83     1953.69    238.27 o 
  -9   7   4      735.19     1369.89    209.53 o 
  -7   7   4     5500.92     5310.33    217.38 o 
  -5   7   4      453.87      360.03    158.68 o 
  -3   7   4     3299.52     3262.99    249.12 o 
  -1   7   4     5484.83     4976.63    207.00 o 
   1   7   4      608.32      935.14    188.06 o 
   3   7   4      183.77      178.44    151.73 o 
   5   7   4      144.86      490.14    154.69 o 
   7   7   4     3872.24     3764.26    299.71 o 
   9   7   4      112.04       19.64    146.37 o 
  11   7   4     1734.12     2350.86    290.57 o 
  13   7   4     1140.97     1589.28    490.89 o 
 -12   8   4       65.59      254.96    251.47 o 
 -10   8   4     2264.78     2295.56    257.15 o 
  -8   8   4      720.96      638.99    196.85 o 
  -6   8   4     2054.55     2463.27    206.67 o 
  -4   8   4      287.56      131.40    177.02 o 
  -2   8   4     6890.51     7042.46    312.61 o 
   0   8   4      979.45     1048.99    216.31 o 
   2   8   4     4503.42     4743.78    240.22 o 
   4   8   4     1630.22     1258.35    196.90 o 
   6   8   4      113.80       26.88    182.72 o 
   8   8   4     6008.77     5777.24    254.33 o 
  10   8   4     1413.88      957.95    230.07 o 
  12   8   4       35.81       95.56    288.29 o 
 -11   9   4       16.60     -253.98    187.34 o 
  -9   9   4       22.31      -50.58    217.93 o 
  -7   9   4       91.37      410.86    211.86 o 
  -5   9   4      265.29       92.26    239.41 o 
  -3   9   4      524.76      267.42    233.15 o 
  -1   9   4     1180.37     1386.35    261.06 o 
   1   9   4     1856.78     2104.44    273.79 o 
   3   9   4       83.29      444.39    244.18 o 
   5   9   4      490.51      571.38    250.66 o 
   7   9   4     1766.37     1416.22    239.58 o 
   9   9   4      749.24     1498.45    252.68 o 
  11   9   4       84.70      486.65    256.17 o 
  -8  10   4     1715.16     1910.33    348.21 o 
  -6  10   4     1088.70     1951.41    298.50 o 
  -4  10   4     2122.54     1324.75    286.53 o 
  -2  10   4     3611.34     3694.59    330.37 o 
   0  10   4     5744.98     6598.84    369.89 o 
   2  10   4      285.45      931.63    288.83 o 
   4  10   4     1893.12     2066.68    300.49 o 
   6  10   4     1697.24     1837.32    412.52 o 
   8  10   4     1618.65     1405.92    311.87 o 
  -5  11   4      114.55      197.13    343.45 o 
  -3  11   4      236.12      529.43    326.94 o 
  -1  11   4      168.91      748.82    320.81 o 
   1  11   4        0.17      277.55    314.26 o 
   3  11   4       25.54      527.82    335.84 o 
   5  11   4      328.00      607.08    338.05 o 
 -17   1   5     3303.03     3520.55    273.19 o 
 -15   1   5      703.39      801.32    212.56 o 
 -13   1   5    24368.42    24288.37    518.16 o 
 -11   1   5      277.87      221.08    138.09 o 
  -9   1   5    30631.09    28279.22    497.46 o 
  -7   1   5    28537.42    28873.18    462.71 o 
  -5   1   5    25528.77    21387.46    344.96 o 
  -3   1   5     4571.45     5195.49    106.83 o 
  -1   1   5      633.11      570.56     59.09 o 
   1   1   5   274430.03   271749.97   5716.23 o 
   3   1   5     2274.59     6054.27    228.34 o 
   5   1   5    47184.78    49595.77    758.73 o 
   7   1   5     3169.04     3606.55    110.56 o 
   9   1   5    64525.44    61999.06    958.98 o 
  11   1   5     2559.57     2897.35    217.63 o 
  13   1   5     6606.14     5976.40    265.98 o 
  15   1   5     1592.66     1909.43    223.06 o 
  17   1   5    10027.76    10099.98    499.10 o 
 -18   2   5      223.81      437.49    266.43 o 
 -16   2   5      262.85      754.61    236.52 o 
 -14   2   5     1198.22     1342.60    204.55 o 
 -12   2   5    15074.65    14331.98    361.43 o 
 -10   2   5      864.65     1171.90    117.30 o 
  -8   2   5    27078.73    27129.35    446.26 o 
  -6   2   5     4964.98     4831.42    125.53 o 
  -4   2   5    37591.34    38192.54    589.86 o 
  -2   2   5     2561.18     1591.94     64.44 o 
   0   2   5   165652.52   165478.86   2457.55 o 
   2   2   5    12167.03    15432.14    257.30 o 
   4   2   5     2694.17     2145.04     75.84 o 
   6   2   5     1501.10     1803.34     83.91 o 
   8   2   5    51832.15    50952.11    794.14 o 
  10   2   5       33.05      131.54     92.41 o 
  12   2   5     2032.66     1791.94    179.48 o 
  14   2   5       63.52       92.38    193.05 o 
  16   2   5     1444.35     1694.55    261.53 o 
  18   2   5      116.59      361.83    215.13 o 
 -17   3   5      828.77      918.16    289.14 o 
 -15   3   5        1.06      179.88    215.09 o 
 -13   3   5    10032.93    10649.54    326.07 o 
 -11   3   5     1170.46     1120.94    131.76 o 
  -9   3   5    22559.18    22395.04    390.45 o 
  -7   3   5       38.46       45.60     85.99 o 
  -5   3   5    20793.21    19540.30    329.40 o 
  -3   3   5    17390.19    17809.48    328.12 o 
  -1   3   5   100418.77   100896.13   1516.83 o 
   1   3   5     2488.47     3121.04    102.87 o 
   3   3   5     4711.60     4584.11    117.97 o 
   5   3   5     6839.27     7963.87    167.91 o 
   7   3   5    20844.13    20554.54    354.37 o 
   9   3   5      302.11      634.92    104.74 o 
  11   3   5       90.72      323.15    137.44 o 
  13   3   5        6.80      112.25    180.08 o 
  15   3   5      314.70      280.40    226.77 o 
  17   3   5      523.31      589.96    296.73 o 
 -16   4   5      255.90      668.92    285.93 o 
 -14   4   5      730.81     1767.42    262.19 o 
 -12   4   5    12471.42    11709.95    334.13 o 
 -10   4   5      203.84      354.41    113.63 o 
  -8   4   5     3915.03     3868.56    136.86 o 
  -6   4   5     2453.52     3187.96    139.85 o 
  -4   4   5   104254.47    96606.66   1574.71 o 
  -2   4   5    34930.54    30216.59    686.33 o 
   0   4   5    96333.63    93423.10   1411.97 o 
   2   4   5     4638.42     4653.02    134.15 o 
   4   4   5    60490.30    54020.57    838.98 o 
   6   4   5    48657.35    46712.30    737.72 o 
   8   4   5    89891.02    87245.69   1337.00 o 
  10   4   5     2267.84     2619.88    139.96 o 
  12   4   5      164.31      343.19    175.69 o 
  14   4   5     3617.05     3604.86    289.68 o 
  16   4   5     6158.97     6274.40    389.22 o 
 -17   5   5      470.12      683.22    317.33 o 
 -15   5   5      398.17      646.56    278.24 o 
 -13   5   5      500.82      897.74    248.05 o 
 -11   5   5     5132.40     5166.56    236.83 o 
  -9   5   5    12621.48    11143.93    408.34 o 
  -7   5   5     9313.94     9469.25    240.69 o 
  -5   5   5      115.16      523.55    212.40 o 
  -3   5   5     4963.74     4794.85    171.12 o 
  -1   5   5    14188.57    13550.59    264.52 o 
   1   5   5    12280.73    13086.14    263.29 o 
   3   5   5     4990.26     5928.32    265.55 o 
   5   5   5      700.22      606.57    113.65 o 
   7   5   5       54.40      -66.13     93.77 o 
   9   5   5       54.71       75.52    139.91 o 
  11   5   5      937.23     1131.57    199.43 o 
  13   5   5     1241.58     1331.49    257.91 o 
  15   5   5     1776.66     1950.61    303.36 o 
 -16   6   5      403.15      815.46    311.91 o 
 -14   6   5      774.47     1235.22    282.53 o 
 -12   6   5     2778.43     2836.27    235.32 o 
 -10   6   5      329.96      218.42    165.01 o 
  -8   6   5     3004.96     3105.98    240.84 o 
  -6   6   5      633.57      612.40    132.86 o 
  -4   6   5    23119.70    21175.61    495.74 o 
  -2   6   5      390.09      340.19     92.82 o 
   0   6   5     6254.17     5916.59    230.10 o 
   2   6   5    10097.23    10400.16    246.53 o 
   4   6   5    20285.04    18889.69    389.98 o 
   6   6   5      886.60      450.22    122.14 o 
   8   6   5     3527.49     3583.18    205.17 o 
  10   6   5     7785.93     7635.16    261.61 o 
  12   6   5      760.24     1357.69    227.75 o 
  14   6   5      257.97      277.69    336.79 o 
 -15   7   5       17.33      -37.08    336.64 o 
 -13   7   5     6035.84     6862.30    370.05 o 
 -11   7   5     4093.78     4667.47    331.42 o 
  -9   7   5     4637.33     4460.53    251.07 o 
  -7   7   5      262.35      738.12    188.30 o 
  -5   7   5     6064.01     6438.56    235.04 o 
  -3   7   5     2204.86     2322.57    172.48 o 
  -1   7   5     5365.95     5332.52    261.23 o 
   1   7   5       38.98      228.66    143.49 o 
   3   7   5     2667.55     2754.88    186.04 o 
   5   7   5     4828.32     5064.07    210.94 o 
   7   7   5       24.51     -109.18    160.10 o 
   9   7   5      122.41       87.57    128.95 o 
  11   7   5     3371.27     3467.43    365.01 o 
  13   7   5     2860.80     2966.65    374.02 o 
 -12   8   5     1247.11     1367.19    280.86 o 
 -10   8   5      606.19      284.38    259.15 o 
  -8   8   5     6240.31     6646.34    291.37 o 
  -6   8   5    16347.87    15753.28    394.68 o 
  -4   8   5    14599.17    13740.92    365.47 o 
  -2   8   5     7787.04     7457.57    277.63 o 
   0   8   5     2148.51     2265.93    242.05 o 
   2   8   5     8575.88     9043.06    340.16 o 
   4   8   5     8103.96     7721.14    297.53 o 
   6   8   5     7539.31     7071.09    267.72 o 
   8   8   5       45.07       62.94    180.53 o 
  10   8   5      201.66      210.21    181.79 o 
  12   8   5       24.10      435.60    293.33 o 
 -11   9   5       27.53       -5.96    316.70 o 
  -9   9   5        1.57      170.16    240.02 o 
  -7   9   5     2023.37     2295.65    239.79 o 
  -5   9   5     2176.03     2858.84    273.35 o 
  -3   9   5        6.65      221.11    245.47 o 
  -1   9   5      626.19      619.89    273.46 o 
   1   9   5    12886.30    12250.20    431.62 o 
   3   9   5     5757.40     6067.65    404.03 o 
   5   9   5      223.02       77.37    273.32 o 
   7   9   5      194.12      218.48    311.43 o 
   9   9   5     5763.45     6263.00    320.23 o 
  11   9   5     1597.00     1385.58    398.32 o 
  -8  10   5       89.25      697.77    307.37 o 
  -6  10   5      359.67     1235.11    297.00 o 
  -4  10   5        0.50       45.07    278.56 o 
  -2  10   5      233.56      436.33    282.09 o 
   0  10   5     1873.33     2687.29    320.50 o 
   2  10   5      875.64     1256.35    297.09 o 
   4  10   5       11.99      378.55    309.60 o 
   6  10   5      948.59      962.88    308.26 o 
   8  10   5      984.29      657.37    310.02 o 
  -5  11   5       77.46       26.45    346.15 o 
  -3  11   5      916.39     1529.00    341.94 o 
  -1  11   5     1416.34     1562.64    354.00 o 
   1  11   5     2383.21     2988.96    595.73 o 
   3  11   5      602.96     1392.30    357.68 o 
   5  11   5       42.73      431.32    365.84 o 
 -18   0   6     1158.40     1118.88    367.40 o 
 -16   0   6       45.42      735.55    323.45 o 
 -14   0   6    23618.14    19798.46   1152.32 o 
 -12   0   6    37306.30    35131.16   1180.00 o 
 -10   0   6     4030.44     4229.42    244.85 o 
  -8   0   6       62.51      195.61    113.09 o 
  -6   0   6   111854.97   106572.78   2302.65 o 
  -4   0   6   191541.63   186966.81   3927.69 o 
  -2   0   6      519.00      320.59     66.62 o 
   0   0   6    44118.94    45060.73   1291.99 o 
   2   0   6   227325.69   215725.03   8526.22 o 
   4   0   6    44818.88    40798.33   1518.60 o 
   6   0   6      540.69      353.57    125.15 o 
   8   0   6     2220.01     2352.59    150.61 o 
  10   0   6    13901.00    11995.80    400.77 o 
  12   0   6    10336.37    10275.83    437.88 o 
  14   0   6      144.64       82.42    285.27 o 
  16   0   6      119.01      520.54    337.63 o 
  18   0   6      287.81      300.55    378.95 o 
 -17   1   6        0.25      382.18    257.02 o 
 -15   1   6     1823.81     1749.63    226.14 o 
 -13   1   6     4708.89     4699.94    243.18 o 
 -11   1   6      305.78      336.03    142.22 o 
  -9   1   6      214.24      347.65     90.52 o 
  -7   1   6    10602.58    10989.50    250.83 o 
  -5   1   6     3691.07     4454.75    150.14 o 
  -3   1   6     3915.71     4619.67    155.59 o 
  -1   1   6      358.66      913.94     75.95 o 
   1   1   6     1730.98     3426.78    188.12 o 
   3   1   6    84295.07    87079.29   1851.64 o 
   5   1   6     3268.38     3870.18    141.04 o 
   7   1   6     4545.44     5713.18    146.21 o 
   9   1   6     4671.47     4900.33    171.67 o 
  11   1   6    17885.59    17226.49    392.12 o 
  13   1   6      533.71      497.06    176.73 o 
  15   1   6       42.64      153.18    129.16 o 
  17   1   6        2.10      468.29    228.72 o 
 -18   2   6      384.00      743.80    265.66 o 
 -16   2   6     4419.45     4872.92    278.52 o 
 -14   2   6       60.86      671.69    197.52 o 
 -12   2   6     3724.44     4982.24    219.80 o 
 -10   2   6     7677.12     7485.83    221.16 o 
  -8   2   6    94878.66    90801.43   1377.55 o 
  -6   2   6    12506.42    13544.25    242.53 o 
  -4   2   6    49167.44    46848.86    717.97 o 
  -2   2   6   105715.23    99552.80   1492.83 o 
   0   2   6   381608.81   400524.94   5910.54 o 
   2   2   6       83.57      118.76     46.48 o 
   4   2   6    12536.59    10905.21    208.38 o 
   6   2   6    54188.39    55354.39    851.60 o 
   8   2   6    41680.16    39300.01    626.11 o 
  10   2   6     2751.68     3045.22    130.19 o 
  12   2   6      540.08      752.57    171.53 o 
  14   2   6     2151.77     2271.52    215.29 o 
  16   2   6       54.46      431.58    239.51 o 
  18   2   6     1281.35     1547.98    282.09 o 
 -17   3   6     7097.81     6957.25    569.90 o 
 -15   3   6       10.88      505.98    219.29 o 
 -13   3   6    15112.03    14530.63    386.81 o 
 -11   3   6     4393.11     4246.76    175.07 o 
  -9   3   6    48419.47    46668.55    739.98 o 
  -7   3   6    12043.23    11191.05    224.28 o 
  -5   3   6     6058.93     5110.95    153.91 o 
  -3   3   6     1683.47     2163.79     88.92 o 
  -1   3   6    38438.29    41104.88    641.53 o 
   1   3   6    49874.17    43025.43    671.80 o 
   3   3   6      741.63     1158.69     81.11 o 
   5   3   6      202.68      105.82     70.63 o 
   7   3   6    11487.39    10949.00    223.03 o 
   9   3   6    66394.55    63302.69    985.84 o 
  11   3   6      201.89      254.58    137.15 o 
  13   3   6     3816.11     3889.25    227.87 o 
  15   3   6    13092.82    13654.59    426.62 o 
  17   3   6     8844.67     8704.66    445.99 o 
 -16   4   6      942.69      335.60    277.88 o 
 -14   4   6      104.72      547.54    241.52 o 
 -12   4   6       25.58      361.46    178.14 o 
 -10   4   6      779.54      878.38    119.86 o 
  -8   4   6        2.41       61.20    107.15 o 
  -6   4   6      215.38      219.56     94.58 o 
  -4   4   6      455.37      509.56    112.27 o 
  -2   4   6    14866.80    15323.99    294.97 o 
   0   4   6     5304.44     4559.38    135.82 o 
   2   4   6     3456.13     4238.12    131.94 o 
   4   4   6    26493.74    27245.23    450.45 o 
   6   4   6    24520.80    22563.87    416.40 o 
   8   4   6     7917.97     8267.17    203.87 o 
  10   4   6      179.16      263.42    118.91 o 
  12   4   6     5104.12     5302.54    281.82 o 
  14   4   6     1582.61     1916.68    271.98 o 
  16   4   6      128.38      733.69    308.87 o 
 -17   5   6      402.02      655.88    318.29 o 
 -15   5   6      444.35      865.29    274.95 o 
 -13   5   6      611.08     1116.76    252.77 o 
 -11   5   6    19370.85    17198.48    418.41 o 
  -9   5   6       20.25     -198.47    134.75 o 
  -7   5   6     4596.45     4627.77    180.18 o 
  -5   5   6    38900.73    38181.28    671.05 o 
  -3   5   6   108618.15   104056.16   2118.47 o 
  -1   5   6     6007.90     5677.52    159.10 o 
   1   5   6     8880.62     7273.07    186.55 o 
   3   5   6    47456.38    45009.24    816.27 o 
   5   5   6    47957.39    43066.93    747.66 o 
   7   5   6    10109.86     9845.71    245.10 o 
   9   5   6    14214.81    12940.34    311.75 o 
  11   5   6     5481.67     5196.75    250.51 o 
  13   5   6     2811.16     3438.83    289.69 o 
  15   5   6     1531.73     2497.82    361.91 o 
 -16   6   6      182.85      406.65    348.24 o 
 -14   6   6     4126.06     4406.52    322.00 o 
 -12   6   6    17700.37    16972.31    440.81 o 
 -10   6   6     2686.13     2459.52    193.47 o 
  -8   6   6     3652.47     3697.48    226.11 o 
  -6   6   6     7136.34     7294.48    304.25 o 
  -4   6   6    21147.33    19505.59    407.32 o 
  -2   6   6     8744.79     8440.17    208.70 o 
   0   6   6    17250.74    16482.91    325.01 o 
   2   6   6     2881.54     3055.60    145.46 o 
   4   6   6      495.62      493.11    132.95 o 
   6   6   6      610.25      569.23    128.00 o 
   8   6   6     4281.59     4356.79    220.67 o 
  10   6   6     4742.68     5179.52    226.28 o 
  12   6   6     8528.22     8615.82    373.03 o 
  14   6   6     1416.33     1367.97    356.36 o 
 -15   7   6      177.43       -2.85    352.76 o 
 -13   7   6     2777.89     3504.73    361.08 o 
 -11   7   6      388.84      700.57    227.31 o 
  -9   7   6      619.53      203.27    177.71 o 
  -7   7   6    12849.75    10568.27    396.05 o 
  -5   7   6    18906.58    16906.25    388.02 o 
  -3   7   6    16884.54    15425.37    366.48 o 
  -1   7   6      915.90     1193.68    187.63 o 
   1   7   6    27444.43    26170.47    524.67 o 
   3   7   6    19677.18    18007.48    403.92 o 
   5   7   6    11311.70    10509.70    296.01 o 
   7   7   6      427.42      242.78    166.13 o 
   9   7   6     7382.54     7103.68    312.58 o 
  11   7   6      570.63     1101.27    260.63 o 
  13   7   6      435.27      406.09    345.12 o 
 -12   8   6      933.48     1108.54    289.22 o 
 -10   8   6       80.76      -99.74    133.31 o 
  -8   8   6     9224.31     9523.45    314.65 o 
  -6   8   6      212.47      555.95    191.44 o 
  -4   8   6     4579.56     5376.13    243.72 o 
  -2   8   6     8566.91     8725.11    314.48 o 
   0   8   6    21809.73    20248.63    528.03 o 
   2   8   6        1.05      191.83    202.49 o 
   4   8   6     6605.36     6642.42    317.75 o 
   6   8   6     5824.07     5968.62    247.83 o 
   8   8   6     3609.66     3454.39    285.22 o 
  10   8   6      902.45     1731.40    330.80 o 
  12   8   6      554.47      996.67    339.85 o 
 -11   9   6     1170.62      340.84    334.79 o 
  -9   9   6     1482.34     1355.54    251.21 o 
  -7   9   6     1548.08     1232.02    230.96 o 
  -5   9   6       53.61      223.14    243.54 o 
  -3   9   6      107.46      -28.15    244.96 o 
  -1   9   6       74.22      277.35    250.29 o 
   1   9   6      164.10      416.65    257.45 o 
   3   9   6      189.76      415.22    250.25 o 
   5   9   6     1917.29     2130.31    238.45 o 
   7   9   6     3981.13     4073.44    280.05 o 
   9   9   6     1697.49     2004.57    272.67 o 
  11   9   6       43.59      168.35    239.23 o 
  -8  10   6      648.64      470.67    299.40 o 
  -6  10   6     2590.37     3220.18    360.33 o 
  -4  10   6      523.95      613.10    315.68 o 
  -2  10   6     2813.98     2740.21    318.37 o 
   0  10   6     5090.26     5504.64    361.47 o 
   2  10   6     7515.56     7976.95    415.58 o 
   4  10   6      852.41     1168.73    313.45 o 
   6  10   6      977.44     1221.71    349.15 o 
   8  10   6     1454.12     1616.71    439.51 o 
  -5  11   6      317.04      337.38    352.66 o 
  -3  11   6        2.16       65.56    368.31 o 
  -1  11   6       12.42      -86.09    399.32 o 
   1  11   6       35.58      921.19    461.70 o 
   3  11   6       67.03      515.88    340.62 o 
   5  11   6       45.04      -68.50    331.13 o 
 -17   1   7     8147.91     8762.50    384.15 o 
 -15   1   7     1090.54     1581.07    222.64 o 
 -13   1   7      734.96      576.41    179.24 o 
 -11   1   7     3506.00     3072.85    224.51 o 
  -9   1   7    14640.39    14314.83    269.95 o 
  -7   1   7     2200.04     2065.35     92.81 o 
  -5   1   7    84882.34    88142.57   1420.62 o 
  -3   1   7    89373.52    95793.25   1650.90 o 
  -1   1   7    30018.21    24473.05    455.19 o 
   1   1   7     3629.64     3940.28    176.72 o 
   3   1   7   337069.63   335918.44   7526.63 o 
   5   1   7    74403.23    73076.66   1287.45 o 
   7   1   7    65578.43    63683.48   1046.82 o 
   9   1   7     8685.03     8945.25    208.06 o 
  11   1   7    40286.82    39277.40    746.47 o 
  13   1   7     2804.83     3393.98    218.10 o 
  15   1   7     9405.31    10097.37    368.23 o 
  17   1   7     1775.10     1385.45    235.83 o 
 -18   2   7       18.32      681.80    278.68 o 
 -16   2   7       13.92      183.98    231.27 o 
 -14   2   7    15202.65    14271.02    390.50 o 
 -12   2   7    39355.84    38941.86    748.95 o 
 -10   2   7    19469.21    16959.83    319.22 o 
  -8   2   7    26795.78    26227.11    437.73 o 
  -6   2   7    31436.72    28945.36    467.33 o 
  -4   2   7   101244.65    97289.38   1556.15 o 
  -2   2   7   140697.00   142225.91   2122.70 o 
   0   2   7   182023.98   197710.19   2932.71 o 
   2   2   7      599.74      765.19     85.57 o 
   4   2   7       26.52      188.90     51.60 o 
   6   2   7    21163.02    21715.34    364.58 o 
   8   2   7    28146.94    30017.42    494.48 o 
  10   2   7     5698.88     6494.37    184.77 o 
  12   2   7    19872.54    20357.37    459.82 o 
  14   2   7     1243.53     1524.39    210.57 o 
  16   2   7      392.48      803.84    237.71 o 
  18   2   7      151.20      250.61    270.59 o 
 -17   3   7       37.29      615.60    301.12 o 
 -15   3   7     6487.17     6879.15    338.37 o 
 -13   3   7     1522.85     1854.58    203.44 o 
 -11   3   7     4051.52     3884.45    171.02 o 
  -9   3   7     4413.24     5034.09    156.18 o 
  -7   3   7    74283.54    71890.10   1101.75 o 
  -5   3   7    10321.18     9992.98    217.39 o 
  -3   3   7       72.65       83.12     77.40 o 
  -1   3   7     5425.91     5143.86    129.58 o 
   1   3   7    89092.18    90271.16   1366.24 o 
   3   3   7     5473.15     6146.70    172.50 o 
   5   3   7     7640.09     8458.56    194.74 o 
   7   3   7       37.41      251.54     90.59 o 
   9   3   7     3865.92     4171.77    162.82 o 
  11   3   7      195.00      161.47    144.86 o 
  13   3   7     1589.54     1755.78    206.04 o 
  15   3   7      113.80      544.08    222.34 o 
  17   3   7       97.99      841.31    338.30 o 
 -16   4   7     1108.86      880.54    291.24 o 
 -14   4   7     4213.64     4037.36    284.79 o 
 -12   4   7    12448.33    13236.32    359.62 o 
 -10   4   7     4734.71     4641.21    168.22 o 
  -8   4   7    11423.03    11120.20    239.24 o 
  -6   4   7    35747.74    31896.41    561.21 o 
  -4   4   7    16569.36    16560.72    300.98 o 
  -2   4   7     4115.52     3982.00    125.42 o 
   0   4   7     6909.25     8448.38    184.41 o 
   2   4   7    55467.20    53470.67    835.60 o 
   4   4   7     4812.00     6414.89    188.19 o 
   6   4   7     1269.74     2070.01    133.49 o 
   8   4   7     1551.91     1405.24    117.39 o 
  10   4   7     7738.47     7564.94    213.26 o 
  12   4   7    10813.11    10593.22    342.64 o 
  14   4   7     1810.56     1983.89    276.06 o 
  16   4   7     2774.24     2569.44    369.23 o 
 -17   5   7      457.86      906.74    375.00 o 
 -15   5   7       61.05      326.21    277.16 o 
 -13   5   7       39.45      447.23    241.91 o 
 -11   5   7      149.89      423.84    184.35 o 
  -9   5   7      144.43      208.75    139.14 o 
  -7   5   7      114.04       21.95    103.26 o 
  -5   5   7     7256.35     7120.82    204.67 o 
  -3   5   7     8707.44     9276.35    214.85 o 
  -1   5   7     2745.97     2568.41    137.17 o 
   1   5   7      810.96     1066.12    105.39 o 
   3   5   7     6799.30     7157.01    189.90 o 
   5   5   7    10360.57    10379.05    229.19 o 
   7   5   7    14798.10    14915.99    318.13 o 
   9   5   7     4960.36     5201.32    201.01 o 
  11   5   7      131.86      209.06    189.55 o 
  13   5   7     1540.65     1951.74    325.27 o 
  15   5   7     2968.97     3187.82    388.68 o 
 -16   6   7      436.92     1106.50    360.30 o 
 -14   6   7      402.32      836.51    324.86 o 
 -12   6   7       18.95      531.49    212.39 o 
 -10   6   7     1466.79     1368.70    177.11 o 
  -8   6   7      173.76      -29.68    183.71 o 
  -6   6   7     4458.87     4121.49    206.88 o 
  -4   6   7     1052.07      989.01    144.11 o 
  -2   6   7     9077.44     8841.94    218.54 o 
   0   6   7      141.23      262.01    115.42 o 
   2   6   7    12296.31    11971.69    271.12 o 
   4   6   7     2257.51     2598.62    250.75 o 
   6   6   7     1683.19     1549.23    151.38 o 
   8   6   7     2204.99     2334.22    191.46 o 
  10   6   7     4466.88     5188.02    226.63 o 
  12   6   7      400.14      934.06    264.22 o 
  14   6   7       13.57      285.46    339.81 o 
 -15   7   7      791.01     1765.27    370.24 o 
 -13   7   7      100.45      245.72    316.24 o 
 -11   7   7     2156.20     2366.80    263.44 o 
  -9   7   7      461.43      619.09    207.90 o 
  -7   7   7     4553.82     5091.41    253.72 o 
  -5   7   7      672.58      843.96    169.04 o 
  -3   7   7     2203.47     2130.89    173.52 o 
  -1   7   7     2888.40     2754.04    150.29 o 
   1   7   7     8548.66     8529.02    348.40 o 
   3   7   7     1189.77     1211.88    166.74 o 
   5   7   7        4.82     -191.09    158.36 o 
   7   7   7     2053.92     2173.97    212.00 o 
   9   7   7     2310.20     2504.14    255.87 o 
  11   7   7      380.98      456.17    261.52 o 
  13   7   7      109.62      180.68    337.59 o 
 -12   8   7      519.01     1097.78    289.72 o 
 -10   8   7      245.09      262.85    185.92 o 
  -8   8   7       40.63      271.51    209.99 o 
  -6   8   7     1346.25     1869.22    203.33 o 
  -4   8   7     3886.79     3718.60    301.36 o 
  -2   8   7     1223.85     1205.84    190.28 o 
   0   8   7      742.75      730.04    221.26 o 
   2   8   7     2400.34     2450.67    202.52 o 
   4   8   7     3654.38     3905.33    226.39 o 
   6   8   7     2585.87     2453.72    224.58 o 
   8   8   7       48.51     -117.13    155.33 o 
  10   8   7      904.02      886.43    294.01 o 
  12   8   7      987.69     1599.35    308.20 o 
 -11   9   7      102.24      -37.85    333.59 o 
  -9   9   7      111.51      359.39    238.88 o 
  -7   9   7     2471.27     2460.92    249.45 o 
  -5   9   7       71.40      248.29    260.77 o 
  -3   9   7     1971.68     2170.25    318.49 o 
  -1   9   7     3165.93     3564.74    293.05 o 
   1   9   7     1896.95     2374.37    276.72 o 
   3   9   7     3943.09     3709.56    315.08 o 
   5   9   7     2942.25     3409.41    275.25 o 
   7   9   7     3028.89     2935.85    264.48 o 
   9   9   7      142.44      310.25    247.79 o 
  11   9   7     2078.48     1658.98    664.12 o 
  -8  10   7      748.99      413.88    313.79 o 
  -6  10   7      670.16     1168.33    306.09 o 
  -4  10   7     2663.87     3026.88    338.36 o 
  -2  10   7     3643.47     3609.30    346.04 o 
   0  10   7      748.58      889.34    295.66 o 
   2  10   7      214.97      356.99    300.65 o 
   4  10   7      734.43      965.89    312.25 o 
   6  10   7      226.17       60.69    307.69 o 
   8  10   7       24.53     -114.87    589.30 o 
  -5  11   7       57.41     -117.59    332.92 o 
  -3  11   7        1.24      706.33    342.13 o 
  -1  11   7      242.04      -99.48    362.73 o 
   1  11   7       34.71      284.15    361.16 o 
   3  11   7      116.47      296.66    370.10 o 
 -18   0   8      600.44      942.36    424.55 o 
 -16   0   8     3615.27     4532.32    401.07 o 
 -14   0   8     6365.93     5252.87    351.14 o 
 -12   0   8     1434.13     1739.58    243.42 o 
 -10   0   8      406.59      549.18    155.99 o 
  -8   0   8   133131.06   150530.42   3188.69 o 
  -6   0   8      208.20      285.33    100.62 o 
  -4   0   8   162412.19   185161.13   5091.33 o 
  -2   0   8    26597.38    23766.23    638.51 o 
   0   0   8   371448.00   388796.63   9723.49 o 
   2   0   8    72545.41    81284.98   2013.01 o 
   4   0   8   311647.69   331270.06   6925.41 o 
   6   0   8    24708.82    22623.71    689.03 o 
   8   0   8     5760.41     7892.42    564.47 o 
  10   0   8     5334.96     5410.01    288.37 o 
  12   0   8    54460.46    47367.41   2818.98 o 
  14   0   8     7998.78     7699.04    504.77 o 
  16   0   8     7986.49     3486.94    497.38 o 
  18   0   8        3.84     -380.21    356.29 o 
 -17   1   8     1291.41     1685.12    308.79 o 
 -15   1   8     1159.51      939.35    244.72 o 
 -13   1   8    14470.41    13658.81    365.83 o 
 -11   1   8     4884.25     4898.62    201.65 o 
  -9   1   8     3290.55     3583.79    129.58 o 
  -7   1   8     1767.64     1919.57    118.94 o 
  -5   1   8    24039.52    23167.30    445.30 o 
  -3   1   8     2427.70     2503.83     86.99 o 
  -1   1   8     4999.03     6258.59    165.48 o 
   1   1   8    24653.66    25513.98    411.71 o 
   3   1   8     4135.82     4530.20    144.06 o 
   5   1   8     3199.27     3850.30    244.90 o 
   7   1   8    10450.69    11981.79    255.70 o 
   9   1   8    19566.57    19102.55    398.76 o 
  11   1   8     9963.75    10365.72    294.15 o 
  13   1   8     4669.49     4757.26    343.37 o 
  15   1   8     1520.01     1547.62    231.63 o 
  17   1   8     1606.93     1576.07    261.49 o 
 -18   2   8       26.65       60.65    295.63 o 
 -16   2   8      915.28     1093.33    243.80 o 
 -14   2   8    16228.13    15756.50    414.62 o 
 -12   2   8    31473.89    30877.86    621.08 o 
 -10   2   8     5352.52     5192.60    162.76 o 
  -8   2   8     2707.24     3398.21    124.19 o 
  -6   2   8   201188.84   200435.80   2985.48 o 
  -4   2   8    31608.12    28591.31    488.29 o 
  -2   2   8     4097.95     5580.61    142.78 o 
   0   2   8     9255.12     8194.88    172.16 o 
   2   2   8   145936.09   139461.48   2230.00 o 
   4   2   8     9626.42    10379.99    229.82 o 
   6   2   8     7496.35     7928.66    177.26 o 
   8   2   8    15396.87    13057.93    258.00 o 
  10   2   8     8809.32     8928.34    220.25 o 
  12   2   8    18054.71    18759.73    433.28 o 
  14   2   8     5824.04     6018.34    283.32 o 
  16   2   8     5647.62     5662.86    302.18 o 
 -17   3   8      520.64      592.16    293.37 o 
 -15   3   8     5492.16     5570.92    364.09 o 
 -13   3   8    13746.45    13813.51    379.42 o 
 -11   3   8    18439.59    19345.46    394.06 o 
  -9   3   8     2932.84     3149.56    135.33 o 
  -7   3   8    14747.45    14981.91    281.53 o 
  -5   3   8   115618.56   118449.63   1897.97 o 
  -3   3   8   134413.89   128157.11   1924.53 o 
  -1   3   8   111065.85   114669.19   1725.37 o 
   1   3   8    21296.82    23827.28    396.67 o 
   3   3   8   121344.09   120019.98   1804.14 o 
   5   3   8    90266.39    85607.84   1386.76 o 
   7   3   8    75435.47    75736.63   1244.00 o 
   9   3   8     1809.74     1635.97    126.49 o 
  11   3   8    11539.79    11681.93    311.81 o 
  13   3   8     1281.78     1411.71    203.92 o 
  15   3   8     5326.64     4477.83    270.97 o 
  17   3   8       42.86      699.65    407.29 o 
 -16   4   8      617.31      951.89    291.65 o 
 -14   4   8       48.41      247.76    250.60 o 
 -12   4   8     3016.34     3182.23    213.52 o 
 -10   4   8    16774.36    15461.95    312.42 o 
  -8   4   8     2828.47     2859.85    133.31 o 
  -6   4   8     2649.12     2491.94    131.21 o 
  -4   4   8     2986.99     2845.66    118.12 o 
  -2   4   8      545.00      621.00     87.57 o 
   0   4   8      113.53      134.14     79.42 o 
   2   4   8     1915.64     1857.93    120.30 o 
   4   4   8     3661.74     4939.29    163.70 o 
   6   4   8    14529.34    13646.52    319.48 o 
   8   4   8    10031.43     9882.79    230.20 o 
  10   4   8      154.10      352.87    125.73 o 
  12   4   8     2568.08     3065.10    218.79 o 
  14   4   8     6244.53     6175.13    336.82 o 
  16   4   8     2001.22     2231.43    402.42 o 
 -15   5   8      903.26     1388.17    291.74 o 
 -13   5   8     5895.98     5761.94    319.55 o 
 -11   5   8       97.83      415.97    185.28 o 
  -9   5   8    25519.70    23647.81    466.44 o 
  -7   5   8     4803.93     4508.74    177.27 o 
  -5   5   8    27316.69    27530.22    510.67 o 
  -3   5   8     8885.66     9575.26    220.78 o 
  -1   5   8    37253.19    38894.72    633.55 o 
   1   5   8    17324.98    15784.65    308.13 o 
   3   5   8    28215.11    25667.65    445.54 o 
   5   5   8     3849.20     4491.41    152.44 o 
   7   5   8      794.56      887.48    122.58 o 
   9   5   8     2222.80     2666.26    208.97 o 
  11   5   8     3197.15     3776.49    231.98 o 
  13   5   8      569.92      675.65    314.23 o 
  15   5   8      766.12      674.01    345.69 o 
 -16   6   8      331.50      544.13    358.18 o 
 -14   6   8     3610.39     3618.65    367.19 o 
 -12   6   8     1243.26     1694.12    223.67 o 
 -10   6   8     2282.64     2469.04    187.78 o 
  -8   6   8       38.55      -10.41    156.24 o 
  -6   6   8     2614.18     2664.32    190.00 o 
  -4   6   8      575.12      855.57    116.55 o 
  -2   6   8    11896.21    11867.35    282.38 o 
   0   6   8    15565.44    15539.01    338.57 o 
   2   6   8     4272.96     5086.62    177.77 o 
   4   6   8     5143.33     5481.57    198.46 o 
   6   6   8     7849.92     7875.94    283.30 o 
   8   6   8     7037.87     6922.32    262.98 o 
  10   6   8     5470.99     4853.86    247.15 o 
  12   6   8     3444.03     3305.41    297.49 o 
  14   6   8       16.28      176.35    334.61 o 
 -13   7   8       38.58      689.16    343.27 o 
 -11   7   8     1119.58     1824.60    414.00 o 
  -9   7   8     6637.65     6609.40    337.53 o 
  -7   7   8    17289.39    16256.71    460.44 o 
  -5   7   8       40.22      150.01    164.49 o 
  -3   7   8     5315.36     5157.24    219.21 o 
  -1   7   8    12517.24    11999.94    284.70 o 
   1   7   8     6849.68     7114.53    299.01 o 
   3   7   8     3652.63     3805.25    200.09 o 
   5   7   8     1428.08     1973.44    180.00 o 
   7   7   8      691.04      406.94    208.48 o 
   9   7   8      976.09      946.50    210.16 o 
  11   7   8     3698.39     4409.27    351.77 o 
  13   7   8        0.11       50.18    340.89 o 
 -12   8   8     2299.45     2658.95    309.64 o 
 -10   8   8     1164.80     1185.73    270.29 o 
  -8   8   8       75.62      369.83    214.83 o 
  -6   8   8    13257.35    13013.52    360.38 o 
  -4   8   8     3522.81     3857.62    223.31 o 
  -2   8   8      496.25      188.96    192.33 o 
   0   8   8      870.05     1453.74    237.62 o 
   2   8   8    10903.45    11314.85    375.02 o 
   4   8   8        0.14       -0.11    189.67 o 
   6   8   8      253.18      450.75    208.81 o 
   8   8   8     3355.37     3509.31    314.55 o 
  10   8   8     1318.75      797.03    224.30 o 
  12   8   8      892.67      878.48    307.58 o 
 -11   9   8        6.68      132.14    264.15 o 
  -9   9   8       23.07       63.74    235.81 o 
  -7   9   8       23.73      -62.77    227.15 o 
  -5   9   8      502.89      505.52    261.35 o 
  -3   9   8     1304.19     1494.05    299.80 o 
  -1   9   8     1186.03      938.79    267.83 o 
   1   9   8      311.98      341.39    260.09 o 
   3   9   8     3017.73     2844.35    354.78 o 
   5   9   8     5001.52     5108.91    289.96 o 
   7   9   8     1708.44     1951.07    256.37 o 
   9   9   8       32.16      262.49    268.19 o 
  11   9   8      627.15      582.08    261.51 o 
  -8  10   8        4.27      190.31    314.03 o 
  -6  10   8      214.17       99.85    297.94 o 
  -4  10   8     3941.06     3517.64    346.19 o 
  -2  10   8     2033.56     2394.23    336.76 o 
   0  10   8        0.32      -25.54    320.81 o 
   2  10   8      164.80      262.21    308.16 o 
   4  10   8     3192.85     2969.79    339.41 o 
   6  10   8      562.82      793.56    312.33 o 
   8  10   8       97.90      257.72    357.71 o 
  -5  11   8      390.10        4.12    338.57 o 
  -3  11   8      204.13      164.44    353.90 o 
  -1  11   8      323.81       36.41    355.58 o 
   1  11   8      231.83      -11.63    372.39 o 
   3  11   8       77.88      452.72    371.65 o 
 -17   1   9     1687.94     1178.53    241.11 o 
 -15   1   9     1203.49      932.86    242.07 o 
 -13   1   9    29752.45    29218.37    668.04 o 
 -11   1   9       77.28      226.33    118.68 o 
  -9   1   9      143.24      163.33     94.76 o 
  -7   1   9     1125.01     1280.29    191.74 o 
  -5   1   9   143318.17   139055.03   2078.20 o 
  -3   1   9      966.30     1941.13     77.47 o 
  -1   1   9    52965.10    65591.86   1000.26 o 
   1   1   9     8463.98     9545.50    198.42 o 
   3   1   9    75489.77    70702.02   1076.02 o 
   5   1   9      874.25     1183.89     86.12 o 
   7   1   9    14135.72    15281.87    287.00 o 
   9   1   9     6450.64     7468.65    227.77 o 
  11   1   9     2107.32     1576.36    213.06 o 
  13   1   9     6107.14     5581.94    268.09 o 
  15   1   9      134.24      393.77    228.26 o 
  17   1   9     1134.98     1088.74    267.18 o 
 -18   2   9        4.90      197.22    298.96 o 
 -16   2   9      187.89      120.11    229.99 o 
 -14   2   9     9600.49     8856.79    316.74 o 
 -12   2   9      143.88      594.40    175.60 o 
 -10   2   9       28.09       38.15    106.74 o 
  -8   2   9      428.29      364.40     96.49 o 
  -6   2   9    21533.56    22494.65    380.29 o 
  -4   2   9    25888.55    28052.25    482.77 o 
  -2   2   9      104.38      143.94     75.71 o 
   0   2   9     4219.16     3943.08    111.65 o 
   2   2   9     5562.85     4472.65    139.59 o 
   4   2   9    60287.70    55917.02    917.85 o 
   6   2   9      524.23      600.98     87.74 o 
   8   2   9     8407.74     8207.01    198.01 o 
  10   2   9        2.75      120.23    115.84 o 
  12   2   9    11243.28    10857.13    322.85 o 
  14   2   9     1040.21     1655.48    219.97 o 
  16   2   9     4268.49     4344.94    319.66 o 
 -17   3   9      150.01      334.69    296.32 o 
 -15   3   9      207.97      491.05    228.28 o 
 -13   3   9    15309.89    15655.11    405.24 o 
 -11   3   9     4961.27     5417.77    195.64 o 
  -9   3   9      168.90      196.42    105.75 o 
  -7   3   9      857.76      974.96    101.96 o 
  -5   3   9    92098.01    89942.48   1454.61 o 
  -3   3   9    29215.55    29939.00    486.78 o 
  -1   3   9    15254.80    15542.47    278.12 o 
   1   3   9     3012.99     2900.82    107.05 o 
   3   3   9    44925.64    45967.28    720.13 o 
   5   3   9    11765.67    11370.69    243.87 o 
   7   3   9     9014.49     9927.38    271.98 o 
   9   3   9      861.36     1076.32    125.06 o 
  11   3   9     2445.84     2881.04    189.65 o 
  13   3   9        3.68      433.57    212.15 o 
  15   3   9      180.56      614.43    235.01 o 
  17   3   9      429.76      621.01    350.75 o 
 -16   4   9      565.17      243.60    294.51 o 
 -14   4   9    11505.94    11303.07    412.12 o 
 -12   4   9     4081.65     4350.93    229.66 o 
 -10   4   9     4927.04     5298.48    180.52 o 
  -8   4   9     2432.48     2661.89    134.25 o 
  -6   4   9     4369.00     4317.15    157.34 o 
  -4   4   9    30570.19    30016.36    498.70 o 
  -2   4   9      130.18      355.92     89.02 o 
   0   4   9      411.77      347.68     87.43 o 
   2   4   9    22932.83    26775.84    452.89 o 
   4   4   9   210491.48   205721.83   3069.18 o 
   6   4   9    12817.98    11757.01    261.22 o 
   8   4   9     5591.55     5282.83    174.55 o 
  10   4   9    13451.58    13135.37    290.50 o 
  12   4   9    48214.21    45732.84    883.30 o 
  14   4   9     3340.64     3804.33    355.20 o 
  16   4   9     3719.98     3548.59    486.93 o 
 -15   5   9      925.30     1306.65    337.38 o 
 -13   5   9     4710.19     4693.91    306.19 o 
 -11   5   9     4123.22     4241.37    228.26 o 
  -9   5   9      578.87      755.00    149.89 o 
  -7   5   9     2959.66     3526.42    166.79 o 
  -5   5   9    19537.80    17831.77    341.47 o 
  -3   5   9    25207.17    23467.32    414.91 o 
  -1   5   9    10796.14    10829.76    238.70 o 
   1   5   9      288.02      299.17    119.93 o 
   3   5   9     4523.84     4449.53    158.92 o 
   5   5   9     6919.67     7080.65    192.03 o 
   7   5   9     4973.97     4953.60    181.78 o 
   9   5   9      806.74      752.63    157.42 o 
  11   5   9      858.80     1035.40    238.72 o 
  13   5   9      238.74      704.25    312.11 o 
  15   5   9       11.00      390.38    349.55 o 
 -14   6   9     2699.13     3429.37    366.45 o 
 -12   6   9       34.33      -24.94    234.32 o 
 -10   6   9      176.84      500.25    170.54 o 
  -8   6   9     1023.80      933.60    168.48 o 
  -6   6   9     3138.38     3084.77    194.60 o 
  -4   6   9     5270.07     5220.19    176.31 o 
  -2   6   9     3261.50     3292.60    149.29 o 
   0   6   9     1063.93     1138.62    124.21 o 
   2   6   9      107.00      113.43    122.55 o 
   4   6   9    12350.10    11822.22    265.77 o 
   6   6   9      884.14      950.47    151.63 o 
   8   6   9       25.28      185.41    151.17 o 
  10   6   9      388.76      559.08    197.37 o 
  12   6   9     3241.40     3064.56    297.74 o 
  14   6   9      170.41      285.78    376.63 o 
 -13   7   9     4053.69     4483.37    390.91 o 
 -11   7   9     1132.55     1165.15    257.22 o 
  -9   7   9       12.24       14.61    165.82 o 
  -7   7   9      894.80      987.37    170.14 o 
  -5   7   9    19888.58    18509.59    440.69 o 
  -3   7   9    12193.73    11030.62    310.80 o 
  -1   7   9    12412.34    12104.43    291.61 o 
   1   7   9      290.41      962.00    153.98 o 
   3   7   9     5347.25     5971.79    231.72 o 
   5   7   9     5228.04     5304.74    306.27 o 
   7   7   9    10426.50     8692.59    364.01 o 
   9   7   9     1451.39     1228.59    170.50 o 
  11   7   9      168.19       95.76    266.57 o 
  13   7   9       68.09      -24.87    352.76 o 
 -12   8   9      859.76     1409.58    304.69 o 
 -10   8   9     6011.26     6145.31    362.11 o 
  -8   8   9     9795.29     9439.83    336.60 o 
  -6   8   9    12671.69    11939.63    370.05 o 
  -4   8   9      137.78      702.82    192.16 o 
  -2   8   9     5212.79     6039.07    324.05 o 
   0   8   9    17808.20    18191.87    779.40 o 
   2   8   9    17355.28    17694.72    430.22 o 
   4   8   9     1816.77     2041.78    219.36 o 
   6   8   9       40.38     -293.65    206.39 o 
   8   8   9      738.23      192.00    222.47 o 
  10   8   9     1885.89     1335.96    289.05 o 
  12   8   9      262.85      637.01    307.86 o 
 -11   9   9        2.41       35.24    385.77 o 
  -9   9   9       92.45      148.77    246.18 o 
  -7   9   9       10.94        1.24    234.41 o 
  -5   9   9     2195.97     2352.10    289.96 o 
  -3   9   9      278.63      261.44    383.30 o 
  -1   9   9     1202.02     1545.96    273.11 o 
   1   9   9     5406.03     5027.78    344.36 o 
   3   9   9     4297.75     4990.88    339.85 o 
   5   9   9      653.56      629.04    231.54 o 
   7   9   9     2535.04     2854.27    290.02 o 
   9   9   9     5319.41     4619.19    341.02 o 
  -8  10   9      451.60     1034.43    325.97 o 
  -6  10   9      182.57      398.64    401.63 o 
  -4  10   9       20.13       75.28    300.86 o 
  -2  10   9      403.79      781.93    332.14 o 
   0  10   9      227.54      160.69    362.44 o 
   2  10   9       17.09       -9.51    329.24 o 
   4  10   9     1242.24     1327.03    326.17 o 
   6  10   9      734.55     1220.02    325.70 o 
   8  10   9      356.71      843.41    357.60 o 
  -3  11   9     1343.72     1473.19    386.00 o 
  -1  11   9      410.71      271.38    361.75 o 
   1  11   9        0.36      419.67    373.08 o 
   3  11   9      143.41      591.14    380.84 o 
 -18   0  10     1516.78     1394.58    404.84 o 
 -16   0  10     1293.71      844.55    331.85 o 
 -14   0  10    11278.51    10708.38   1133.43 o 
 -12   0  10     4215.59     4047.82    530.05 o 
 -10   0  10    62204.92    61298.21   1350.67 o 
  -8   0  10    42218.46    43489.18    978.13 o 
  -6   0  10    26679.86    31762.94    729.74 o 
  -4   0  10     3359.00     2596.25    159.43 o 
  -2   0  10   237305.95   240600.27   5055.61 o 
   0   0  10    87762.91   105016.73   2248.12 o 
   2   0  10    42487.64    40353.60    906.28 o 
   4   0  10    45405.23    39146.40    880.86 o 
   6   0  10    12228.75    13101.32    365.25 o 
   8   0  10    10103.44    11130.60    342.97 o 
  10   0  10    10708.82    10097.29    345.80 o 
  12   0  10    12324.86    13409.06    635.46 o 
  14   0  10     2086.48     3368.56    333.98 o 
  16   0  10    13193.57    12129.35    648.15 o 
 -17   1  10     1432.46     1276.95    221.89 o 
 -15   1  10      633.17      275.37    209.65 o 
 -13   1  10     1909.93     2257.04    205.01 o 
 -11   1  10     1489.95     1638.28    146.00 o 
  -9   1  10      467.87      825.18    122.61 o 
  -7   1  10      893.12      794.16     89.64 o 
  -5   1  10    22833.80    23206.18    422.77 o 
  -3   1  10     4683.60     4724.11    168.69 o 
  -1   1  10    67132.45    74422.20   1135.42 o 
   1   1  10      386.16      934.15     80.97 o 
   3   1  10     8616.52     8863.82    227.44 o 
   5   1  10    18533.22    19840.12    345.65 o 
   7   1  10    54512.32    54164.70    911.78 o 
   9   1  10     3248.66     3617.32    176.14 o 
  11   1  10       71.22      222.42    167.81 o 
  13   1  10     1084.58     1389.13    230.98 o 
  15   1  10     2433.75     2444.61    255.68 o 
  17   1  10       45.63     -141.33    256.72 o 
 -18   2  10      261.62      669.20    279.43 o 
 -16   2  10      894.84      835.83    274.19 o 
 -14   2  10     6831.07     7064.11    287.72 o 
 -12   2  10    22211.13    22655.50    500.05 o 
 -10   2  10     3698.00     3726.98    152.34 o 
  -8   2  10    14696.16    13499.50    268.65 o 
  -6   2  10     7868.02     8617.27    195.94 o 
  -4   2  10   122045.48   118174.13   1905.94 o 
  -2   2  10    32951.88    33039.73    569.62 o 
   0   2  10    37360.81    35747.29    567.71 o 
   2   2  10    37056.43    33792.18    630.39 o 
   4   2  10   183778.86   180262.56   3007.36 o 
   6   2  10    17280.16    16776.43    306.57 o 
   8   2  10    12263.30    13593.40    271.86 o 
  10   2  10    23419.73    22898.75    416.31 o 
  12   2  10    19251.14    18621.22    439.26 o 
  14   2  10       79.53      184.97    214.49 o 
  16   2  10     1253.99     1383.16    260.92 o 
 -17   3  10      526.45      553.83    307.01 o 
 -15   3  10     3471.51     4211.00    267.29 o 
 -13   3  10    49918.75    47398.59    906.54 o 
 -11   3  10     1869.06     1800.33    155.54 o 
  -9   3  10        3.97       16.86    107.93 o 
  -7   3  10    38071.13    36197.21    588.65 o 
  -5   3  10   214144.41   203528.47   3231.88 o 
  -3   3  10       58.63      342.76     91.12 o 
  -1   3  10      245.09      188.86     66.60 o 
   1   3  10    56158.30    51522.14    864.17 o 
   3   3  10    21291.04    22402.55    415.36 o 
   5   3  10    15470.88    15166.49    325.65 o 
   7   3  10      574.27      658.59    132.41 o 
   9   3  10     5444.44     5448.47    176.72 o 
  11   3  10     9540.53     9638.32    279.04 o 
  13   3  10    12481.23    12312.77    393.64 o 
  15   3  10     1415.45     1542.39    274.81 o 
  17   3  10      338.22      658.81    368.62 o 
 -16   4  10       54.64      -44.66    331.27 o 
 -14   4  10      216.72      432.29    251.10 o 
 -12   4  10     2424.37     2531.49    213.65 o 
 -10   4  10      488.98      476.55    134.19 o 
  -8   4  10     2331.95     2378.82    133.20 o 
  -6   4  10     2750.37     3134.15    156.15 o 
  -4   4  10     6154.01     6039.39    166.24 o 
  -2   4  10     2372.05     3238.00    130.69 o 
   0   4  10    21377.82    22204.29    385.88 o 
   2   4  10    47338.00    46829.89    745.72 o 
   4   4  10    22695.50    22621.10    394.77 o 
   6   4  10     5164.33     6057.66    185.22 o 
   8   4  10     9527.72     9811.59    233.96 o 
  10   4  10     9196.41     9096.55    281.05 o 
  12   4  10     3554.23     3909.58    258.95 o 
  14   4  10     1674.80     1967.76    335.45 o 
  16   4  10      180.35      471.40    365.33 o 
 -15   5  10     1086.58     1235.88    346.20 o 
 -13   5  10     3085.91     4116.46    343.81 o 
 -11   5  10     1524.91     1336.93    194.75 o 
  -9   5  10     4165.95     4726.14    200.56 o 
  -7   5  10    13278.89    12052.27    333.71 o 
  -5   5  10     1535.49     1555.62    123.75 o 
  -3   5  10    21451.36    20160.09    371.35 o 
  -1   5  10    12528.32    11346.76    245.32 o 
   1   5  10    11555.77    13376.30    287.75 o 
   3   5  10     6768.33     6798.26    197.50 o 
   5   5  10    14459.58    14022.03    285.23 o 
   7   5  10     3060.33     3051.71    180.24 o 
   9   5  10        2.41        3.68    200.99 o 
  11   5  10     1960.20     1568.58    249.78 o 
  13   5  10     1171.59     1383.02    327.26 o 
  15   5  10       46.25      327.79    363.47 o 
 -14   6  10      145.41      518.11    341.43 o 
 -12   6  10      672.55      734.68    239.13 o 
 -10   6  10      499.87      212.45    189.24 o 
  -8   6  10     5931.63     5751.30    305.27 o 
  -6   6  10     2742.45     2668.44    173.24 o 
  -4   6  10     9282.46     8825.54    230.83 o 
  -2   6  10      688.88      720.47    126.71 o 
   0   6  10     1085.64     1055.32    129.55 o 
   2   6  10      257.19      421.82    130.17 o 
   4   6  10     6126.57     5970.14    216.09 o 
   6   6  10     6095.51     6338.00    247.33 o 
   8   6  10    10114.21     9047.50    509.27 o 
  10   6  10     1015.21      803.10    210.36 o 
  12   6  10       80.54     -389.92    259.95 o 
  14   6  10     1613.88     1797.18    375.26 o 
 -13   7  10     1802.29     2400.65    368.08 o 
 -11   7  10        2.82      379.75    255.19 o 
  -9   7  10     1241.66     1156.67    201.21 o 
  -7   7  10    10947.91    10529.64    404.92 o 
  -5   7  10    18960.87    17494.94    552.52 o 
  -3   7  10     2542.49     2769.76    194.03 o 
  -1   7  10     9888.40     9884.86    263.85 o 
   1   7  10    38296.43    37487.96    649.72 o 
   3   7  10    12024.61    12384.26    324.65 o 
   5   7  10     3928.74     4212.71    251.78 o 
   7   7  10     4339.51     4445.43    245.13 o 
   9   7  10     8756.29     8311.62    362.29 o 
  11   7  10      715.13      296.08    271.96 o 
  13   7  10      246.89      429.95    524.01 o 
 -12   8  10     1741.63     2180.28    308.05 o 
 -10   8  10     1706.44     1761.17    296.77 o 
  -8   8  10      264.91      476.20    209.19 o 
  -6   8  10      604.77      701.85    208.28 o 
  -4   8  10    16056.02    15726.07    427.68 o 
  -2   8  10     3199.85     3418.96    237.94 o 
   0   8  10       95.77      222.97    228.73 o 
   2   8  10     8252.69     8557.97    318.82 o 
   4   8  10    16628.20    17017.70    458.20 o 
   6   8  10     1406.01     1166.84    237.44 o 
   8   8  10        3.35      -61.78    185.32 o 
  10   8  10     3725.48     4284.55    387.91 o 
  12   8  10     1828.31     2348.73    341.47 o 
 -11   9  10      785.52      528.09    355.46 o 
  -9   9  10      313.85       40.62    295.93 o 
  -7   9  10      140.73      234.11    235.62 o 
  -5   9  10      468.23      572.28    271.69 o 
  -3   9  10      546.07      406.70    288.37 o 
  -1   9  10        1.05     -630.04    420.02 o 
   1   9  10      113.78      186.19    278.56 o 
   3   9  10      484.97      943.71    296.26 o 
   5   9  10      837.87      968.69    403.90 o 
   7   9  10      645.73      694.16    271.33 o 
   9   9  10       68.36     -102.01    207.37 o 
  -8  10  10      205.37      571.84    318.13 o 
  -6  10  10      431.39      419.26    473.39 o 
  -4  10  10     1449.56      734.34    321.42 o 
  -2  10  10     4645.15     3960.42    383.16 o 
   0  10  10      859.33      684.87    346.66 o 
   2  10  10        2.08      -93.11    334.68 o 
   4  10  10      331.61      243.67    335.04 o 
   6  10  10     1846.20     1942.28    331.50 o 
  -3  11  10       58.57      232.00    369.13 o 
  -1  11  10       14.92      393.86    370.68 o 
   1  11  10      124.02      347.94    367.74 o 
   3  11  10      648.82      308.27    492.72 o 
 -17   1  11       11.52      277.42    253.47 o 
 -15   1  11     1197.04     1423.10    234.00 o 
 -13   1  11    22708.68    22642.15    508.68 o 
 -11   1  11       19.66       17.02    129.76 o 
  -9   1  11    23457.88    24440.27    425.92 o 
  -7   1  11     5236.83     5036.39    152.00 o 
  -5   1  11    13849.66    13602.13    273.48 o 
  -3   1  11     5148.56     4740.77    131.70 o 
  -1   1  11   122601.35   142858.36   2144.41 o 
   1   1  11     4727.92     3930.66    134.15 o 
   3   1  11    36137.78    35498.57    570.61 o 
   5   1  11    32091.30    31582.28    517.77 o 
   7   1  11     6918.83     8143.20    204.54 o 
   9   1  11       10.02      215.70    138.95 o 
  11   1  11    40674.71    39555.10    758.31 o 
  13   1  11    13689.81    12919.60    408.22 o 
  15   1  11      577.94      352.95    168.73 o 
  17   1  11      150.16      150.52    219.06 o 
 -18   2  11     1185.58     1591.16    293.09 o 
 -16   2  11     1669.86     1349.26    254.49 o 
 -14   2  11     1911.55     2382.47    260.31 o 
 -12   2  11    18875.01    17840.54    428.09 o 
 -10   2  11     1143.46     1204.25    129.48 o 
  -8   2  11    10841.40    10685.94    235.95 o 
  -6   2  11    98874.17    98979.39   1612.92 o 
  -4   2  11   145506.39   141433.81   2272.02 o 
  -2   2  11    33251.20    32068.13    558.38 o 
   0   2  11       94.61      541.73    114.25 o 
   2   2  11   113190.25   108914.02   1910.26 o 
   4   2  11   108041.23   109789.39   1776.17 o 
   6   2  11    40918.80    43475.77    855.52 o 
   8   2  11    28493.44    28865.00    524.31 o 
  10   2  11     4292.22     4900.29    178.47 o 
  12   2  11     2413.52     2932.12    215.01 o 
  14   2  11     3288.61     3234.86    248.33 o 
  16   2  11     3848.32     4109.30    413.15 o 
 -17   3  11      398.13      409.63    347.34 o 
 -15   3  11      386.31      339.97    233.54 o 
 -13   3  11      629.75      852.01    203.54 o 
 -11   3  11    19217.28    19654.88    409.50 o 
  -9   3  11    10988.91     9717.47    234.51 o 
  -7   3  11    19696.12    19771.39    355.87 o 
  -5   3  11     2752.36     3306.39    124.18 o 
  -3   3  11    56851.95    56116.14    942.25 o 
  -1   3  11    14533.51    12692.10    260.51 o 
   1   3  11    56737.57    58030.28    970.50 o 
   3   3  11     8130.79     8495.10    217.69 o 
   5   3  11     2404.15     2575.77    125.95 o 
   7   3  11     2386.14     2707.86    131.65 o 
   9   3  11    12161.32    11937.34    266.03 o 
  11   3  11      659.14      847.65    169.85 o 
  13   3  11      125.84      481.77    284.26 o 
  15   3  11        8.82     -129.72    291.08 o 
  17   3  11      261.85       80.73    382.06 o 
 -16   4  11        1.09       27.35    337.57 o 
 -14   4  11      108.69      348.77    338.02 o 
 -12   4  11     6188.70     6190.62    235.91 o 
 -10   4  11     4498.44     4473.10    178.46 o 
  -8   4  11       25.17      170.05    119.80 o 
  -6   4  11    16030.97    14083.38    283.25 o 
  -4   4  11    19062.08    17502.29    322.86 o 
  -2   4  11     2910.37     3528.42    130.85 o 
   0   4  11      100.69      176.15     91.14 o 
   2   4  11    60307.97    57243.38    897.00 o 
   4   4  11    24164.07    24482.80    424.77 o 
   6   4  11     2374.05     2600.50    128.18 o 
   8   4  11      449.71      452.92    122.89 o 
  10   4  11    18233.11    17043.77    378.02 o 
  12   4  11      223.06      266.81    226.17 o 
  14   4  11      477.21      222.22    323.07 o 
  16   4  11      122.60      351.42    375.50 o 
 -15   5  11      526.20     1124.02    347.65 o 
 -13   5  11     1966.64     1958.37    320.51 o 
 -11   5  11      194.93       99.75    207.07 o 
  -9   5  11      134.91       21.34    149.09 o 
  -7   5  11      472.38      706.02    129.58 o 
  -5   5  11      660.92      972.71    120.12 o 
  -3   5  11      145.82      417.91    111.11 o 
  -1   5  11      989.81     1013.09    117.88 o 
   1   5  11     2668.74     3153.73    238.18 o 
   3   5  11     4979.48     5407.21    169.19 o 
   5   5  11     5062.81     5818.14    198.27 o 
   7   5  11       19.80      -20.99    157.49 o 
   9   5  11     2222.13     2682.03    208.31 o 
  11   5  11     6549.49     5901.72    316.78 o 
  13   5  11     2783.97     2902.61    420.27 o 
  15   5  11      501.62      816.41    360.79 o 
 -14   6  11     1512.31     1316.06    348.40 o 
 -12   6  11      845.21     1196.96    249.49 o 
 -10   6  11      422.57       30.11    196.78 o 
  -8   6  11     4720.15     4066.00    258.12 o 
  -6   6  11      559.78      824.79    150.73 o 
  -4   6  11       61.88       98.26    126.12 o 
  -2   6  11     1676.20     1806.50    186.98 o 
   0   6  11      500.69      789.60    155.94 o 
   2   6  11     2202.98     2495.45    155.86 o 
   4   6  11       56.16      362.54    134.70 o 
   6   6  11     4382.37     4843.45    230.29 o 
   8   6  11       21.66      143.04    188.12 o 
  10   6  11     5412.72     5634.70    279.71 o 
  12   6  11       51.72      327.36    288.54 o 
  14   6  11      461.72      384.47    363.42 o 
 -13   7  11     1093.97     1514.91    365.16 o 
 -11   7  11      537.17      884.08    263.57 o 
  -9   7  11      222.13      439.77    207.80 o 
  -7   7  11     6139.49     7136.49    324.71 o 
  -5   7  11     3521.05     4231.88    260.88 o 
  -3   7  11     2409.50     2317.37    233.35 o 
  -1   7  11      685.83      823.91    150.69 o 
   1   7  11    12198.18    11931.96    301.35 o 
   3   7  11     1464.33     1417.18    192.84 o 
   5   7  11     1880.50     2171.66    264.64 o 
   7   7  11      363.03      480.70    204.48 o 
   9   7  11     2418.98     2383.40    238.93 o 
  11   7  11      218.28      188.29    276.13 o 
  13   7  11      562.11      913.73    382.65 o 
 -12   8  11     1153.62     1582.45    305.49 o 
 -10   8  11      236.82      427.34    233.52 o 
  -8   8  11        0.50      341.73    196.94 o 
  -6   8  11     2179.98     1997.74    229.98 o 
  -4   8  11     2529.74     3182.99    235.32 o 
  -2   8  11      350.07      262.83    214.67 o 
   0   8  11      716.68      963.86    332.61 o 
   2   8  11     1691.71     2331.56    223.94 o 
   4   8  11      737.08     1128.22    234.45 o 
   6   8  11      322.87      514.16    237.47 o 
   8   8  11      335.38       12.29    209.61 o 
  10   8  11      882.91     1039.74    253.50 o 
  12   8  11       13.75      150.36    314.11 o 
 -11   9  11      526.82      133.36    248.27 o 
  -9   9  11      121.22      326.26    249.00 o 
  -7   9  11      898.38     1032.64    249.23 o 
  -5   9  11        4.29     -219.09    312.68 o 
  -3   9  11     3275.03     3249.78    340.95 o 
  -1   9  11      152.24      413.94    297.83 o 
   1   9  11      424.33      304.34    342.88 o 
   3   9  11     1767.11     1968.11    304.03 o 
   5   9  11     3985.30     3858.72    285.16 o 
   7   9  11      121.70      259.07    250.65 o 
   9   9  11       24.35     -118.85    179.75 o 
  -8  10  11      789.70     1015.23    324.78 o 
  -6  10  11     2048.25     2620.63    342.85 o 
  -4  10  11     2433.59     2372.24    374.86 o 
  -2  10  11       23.01     -183.90    335.74 o 
   0  10  11      522.75      697.38    342.98 o 
   2  10  11     2688.49     2606.75    388.55 o 
   4  10  11      770.53      822.15    367.52 o 
   6  10  11      108.16      -17.90    356.80 o 
  -3  11  11       17.80      112.98    388.07 o 
  -1  11  11       11.23      101.41    378.86 o 
   1  11  11      244.12      157.45    378.72 o 
 -18   0  12     2438.50     2417.17    524.64 o 
 -16   0  12      637.04      770.23    457.13 o 
 -14   0  12     1613.88     2100.56    343.03 o 
 -12   0  12    26867.46    27508.15    814.40 o 
 -10   0  12      604.39      697.37    208.28 o 
  -8   0  12    16089.72    15870.36    485.75 o 
  -6   0  12      604.57      136.85    129.19 o 
  -4   0  12    92552.58    86831.52   2131.33 o 
  -2   0  12     5853.60     5831.04    224.65 o 
   0   0  12    29466.01    42554.30    963.03 o 
   2   0  12     4494.57     6021.83    235.88 o 
   4   0  12      764.65      825.16    158.58 o 
   6   0  12     6233.89     7898.45    284.22 o 
   8   0  12    33401.70    32440.90    823.86 o 
  10   0  12       64.06      263.91    190.17 o 
  12   0  12     8377.87     8094.19    477.63 o 
  14   0  12      446.07      -20.51    306.13 o 
  16   0  12      356.94      273.76    349.07 o 
 -17   1  12     1357.92     1306.71    276.97 o 
 -15   1  12      223.48      215.15    219.40 o 
 -13   1  12      691.56      908.89    188.44 o 
 -11   1  12        9.60     -136.65    125.26 o 
  -9   1  12     6156.98     5876.43    180.25 o 
  -7   1  12     1015.37     1239.42    147.82 o 
  -5   1  12       10.52       65.50     87.50 o 
  -3   1  12     4268.86     3713.70    152.47 o 
  -1   1  12     5136.81     5481.68    151.14 o 
   1   1  12    40815.54    42011.35   1113.26 o 
   3   1  12      661.83     1007.45    111.81 o 
   5   1  12    16772.56    16094.84    323.89 o 
   7   1  12    26523.71    26794.69    497.72 o 
   9   1  12    16064.52    16443.02    386.05 o 
  11   1  12      968.42     1134.79    170.95 o 
  13   1  12     3599.83     4091.00    249.08 o 
  15   1  12     4381.73     4489.76    282.93 o 
  17   1  12     1267.97      586.98    295.28 o 
 -18   2  12     1945.11     2344.80    303.56 o 
 -16   2  12     1237.46     1554.21    255.58 o 
 -14   2  12    10531.99    10541.70    353.89 o 
 -12   2  12    10910.92     9744.82    478.12 o 
 -10   2  12    21303.77    21582.81    434.55 o 
  -8   2  12    28780.43    26884.68    650.73 o 
  -6   2  12    77472.21    74010.70   1220.83 o 
  -4   2  12    24366.15    23791.52    478.95 o 
  -2   2  12    63673.96    65249.32   1173.20 o 
   0   2  12    53236.58    51444.77    804.51 o 
   2   2  12    51506.17    51223.76    935.64 o 
   4   2  12      440.72      767.37    167.93 o 
   6   2  12    21910.03    20146.25    620.41 o 
   8   2  12       44.91      143.01    134.89 o 
  10   2  12     1367.14     1528.73    227.86 o 
  12   2  12    10042.63    10299.68    327.04 o 
  14   2  12      587.91      423.87    224.01 o 
  16   2  12      114.78      332.18    291.90 o 
 -17   3  12       12.50      132.55    352.99 o 
 -15   3  12     1819.61     1822.91    250.66 o 
 -13   3  12      570.68      549.40    202.30 o 
 -11   3  12    26349.34    26406.61    511.61 o 
  -9   3  12      763.31     1202.83    130.68 o 
  -7   3  12       40.72       25.93    102.47 o 
  -5   3  12    71542.68    71905.10   1108.98 o 
  -3   3  12    94991.81    93230.00   1527.44 o 
  -1   3  12     8763.53     8991.38    313.96 o 
   1   3  12    16455.37    15080.54    313.06 o 
   3   3  12   165029.88   167601.94   2907.59 o 
   5   3  12    47462.72    44822.75    716.56 o 
   7   3  12      472.40      816.41    112.43 o 
   9   3  12    10219.75     9928.66    248.78 o 
  11   3  12    38533.29    35701.30    662.39 o 
  13   3  12     2983.43     2986.63    271.43 o 
  15   3  12      176.91      721.65    295.20 o 
 -16   4  12      776.18     1372.01    361.69 o 
 -14   4  12     2553.58     2357.75    331.84 o 
 -12   4  12     3041.43     2966.69    197.94 o 
 -10   4  12      580.66      427.97    144.24 o 
  -8   4  12     1138.75      957.37    129.17 o 
  -6   4  12     2884.61     3123.90    136.45 o 
  -4   4  12      127.81      181.49     91.49 o 
  -2   4  12        0.45       40.40     91.83 o 
   0   4  12       41.38       88.83     95.41 o 
   2   4  12     4901.04     4727.73    174.93 o 
   4   4  12    10415.79    10161.12    282.96 o 
   6   4  12      875.67      927.73    113.78 o 
   8   4  12      340.96      578.01    166.29 o 
  10   4  12     9258.58     9582.97    284.03 o 
  12   4  12     4126.29     4124.84    468.18 o 
  14   4  12      831.92      543.22    402.56 o 
  16   4  12      213.47      320.23    370.67 o 
 -15   5  12     1591.11     2846.76    459.94 o 
 -13   5  12     8108.20     8730.71    439.81 o 
 -11   5  12      139.53     -148.57    209.84 o 
  -9   5  12     5651.98     5607.77    243.52 o 
  -7   5  12    12311.93    12244.14    279.32 o 
  -5   5  12     7335.25     7088.40    200.81 o 
  -3   5  12     5767.46     5555.68    176.42 o 
  -1   5  12    23926.45    24543.14    436.97 o 
   1   5  12     9233.19     9467.76    236.52 o 
   3   5  12      152.52      249.20     86.72 o 
   5   5  12     1258.84     1405.83    155.66 o 
   7   5  12     1223.23     1156.88    158.01 o 
   9   5  12      215.45      623.97    190.85 o 
  11   5  12     4392.77     5174.09    313.18 o 
  13   5  12      382.96      567.02    336.57 o 
  15   5  12      171.44      225.90    368.96 o 
 -14   6  12     1308.65     2131.63    445.42 o 
 -12   6  12      485.87      323.71    248.50 o 
 -10   6  12     2463.02     2142.94    216.28 o 
  -8   6  12      456.26      672.31    186.13 o 
  -6   6  12    16309.54    15682.56    398.19 o 
  -4   6  12    17260.83    17077.44    344.30 o 
  -2   6  12     6603.23     7232.65    216.09 o 
   0   6  12     1432.81     1600.07    148.59 o 
   2   6  12    23121.70    22492.46    425.91 o 
   4   6  12    23440.94    23671.40    476.23 o 
   6   6  12    20324.21    19519.10    467.68 o 
   8   6  12     4628.77     4070.39    244.45 o 
  10   6  12     1786.80     2067.83    240.78 o 
  12   6  12     1097.34     1232.69    301.64 o 
  14   6  12     1224.21     1118.08    389.34 o 
 -13   7  12      731.95      658.00    352.47 o 
 -11   7  12    11610.95    10707.49    671.40 o 
  -9   7  12     4089.93     4326.58    260.66 o 
  -7   7  12     1901.07     1584.32    247.05 o 
  -5   7  12     7190.46     7181.79    288.02 o 
  -3   7  12    21081.85    19111.96    463.53 o 
  -1   7  12     5462.67     5620.90    213.54 o 
   1   7  12     2681.14     3006.58    194.54 o 
   3   7  12     4766.82     5054.64    248.74 o 
   5   7  12     2825.16     3134.11    231.04 o 
   7   7  12       35.52      166.71    214.02 o 
   9   7  12        0.09     -156.29    225.75 o 
  11   7  12      569.04     1032.33    302.62 o 
  13   7  12      138.44      672.81    369.04 o 
 -12   8  12     2196.98     2817.64    323.07 o 
 -10   8  12     2268.44     2606.81    269.86 o 
  -8   8  12     3672.49     3703.75    304.73 o 
  -6   8  12    11784.16    10510.78    363.97 o 
  -4   8  12     2088.11     2769.01    232.96 o 
  -2   8  12     7793.72     7759.91    450.07 o 
   0   8  12    10270.81    11000.86    471.16 o 
   2   8  12     8484.92     8324.46    318.59 o 
   4   8  12      708.34      542.57    220.64 o 
   6   8  12     3662.32     3834.29    262.57 o 
   8   8  12     1082.07     1015.64    245.16 o 
  10   8  12      208.65      345.43    281.75 o 
  -9   9  12       54.53      340.66    252.52 o 
  -7   9  12       26.44       -4.54    272.40 o 
  -5   9  12      159.58      102.57    266.55 o 
  -3   9  12        5.05       99.58    458.43 o 
  -1   9  12      983.86     1006.71    317.23 o 
   1   9  12     4120.57     4469.01    511.58 o 
   3   9  12     3585.08     3663.58    361.21 o 
   5   9  12      294.99      675.67    253.36 o 
   7   9  12     1044.43     1232.90    267.60 o 
   9   9  12     2597.26     2772.23    369.43 o 
  -8  10  12     1804.65     1719.05    353.63 o 
  -6  10  12     1057.55     1201.87    383.01 o 
  -4  10  12      179.85      311.16    345.26 o 
  -2  10  12        0.50     -364.82    341.47 o 
   0  10  12     1251.15     1083.88    369.52 o 
   2  10  12      434.30     1515.10    364.64 o 
   4  10  12      532.21      422.31    373.02 o 
   6  10  12      255.04      836.96    376.49 o 
  -1  11  12      458.56      591.37    387.69 o 
 -17   1  13     1348.80     1250.18    274.92 o 
 -15   1  13     2296.98     2502.17    356.08 o 
 -13   1  13      326.71      345.39    187.33 o 
 -11   1  13     8325.81     8136.01    227.19 o 
  -9   1  13     8440.41     8263.72    219.13 o 
  -7   1  13     9967.68    10966.21    246.15 o 
  -5   1  13    61394.64    61882.96   1026.55 o 
  -3   1  13     8371.95     5727.58    174.68 o 
  -1   1  13     6466.96     4573.24    146.04 o 
   1   1  13      343.43      689.25     96.48 o 
   3   1  13   128918.03   127200.21   2057.68 o 
   5   1  13      750.80      279.41    104.14 o 
   7   1  13     2114.97     1557.70    133.72 o 
   9   1  13      240.45      446.14    132.87 o 
  11   1  13    19655.95    19625.22    424.51 o 
  13   1  13       16.00      214.33    206.22 o 
  15   1  13      305.42      275.87    243.05 o 
  17   1  13       17.34     -107.86    305.02 o 
 -18   2  13     2833.98     3035.64    416.07 o 
 -16   2  13      274.62      570.97    253.01 o 
 -14   2  13     5620.62     5738.13    277.70 o 
 -12   2  13      702.84      709.62    181.67 o 
 -10   2  13    12141.33    12882.90    289.48 o 
  -8   2  13     1967.05     1960.80    136.17 o 
  -6   2  13    36795.13    36696.04    642.74 o 
  -4   2  13     2339.83     2985.16    201.05 o 
  -2   2  13    15785.74    15942.43    351.75 o 
   0   2  13      707.86      915.49     80.49 o 
   2   2  13    34086.03    33005.76    587.27 o 
   4   2  13      217.36      470.72    111.56 o 
   6   2  13      794.19     1039.69    138.32 o 
   8   2  13       64.89     -105.00    113.42 o 
  10   2  13      250.44      198.07    109.13 o 
  12   2  13     6883.66     7288.45    313.93 o 
  14   2  13      519.54      314.98    233.10 o 
  16   2  13       11.83      103.26    283.63 o 
 -17   3  13      672.44     1001.52    371.37 o 
 -15   3  13      186.36      297.62    267.08 o 
 -13   3  13     2439.23     2234.02    228.80 o 
 -11   3  13     7004.50     6984.91    319.29 o 
  -9   3  13     5395.77     6269.11    248.84 o 
  -7   3  13     7289.95     7664.19    208.30 o 
  -5   3  13    51587.08    52071.53    890.04 o 
  -3   3  13    18457.45    18201.07    366.52 o 
  -1   3  13     4138.24     4248.52    187.23 o 
   1   3  13    14738.35    14028.53    304.43 o 
   3   3  13    45564.43    45560.18    858.13 o 
   5   3  13     2446.45     2558.43    152.33 o 
   7   3  13      123.06      148.84    120.96 o 
   9   3  13      112.92      137.06    131.05 o 
  11   3  13     2833.71     3386.71    230.78 o 
  13   3  13      137.99      428.54    250.46 o 
  15   3  13       18.08      178.91    303.67 o 
 -16   4  13      420.04      738.96    357.63 o 
 -14   4  13     9382.59     9688.21    465.02 o 
 -12   4  13     2264.08     2283.50    211.50 o 
 -10   4  13     1726.97     1798.22    174.54 o 
  -8   4  13     1503.55     1847.83    142.59 o 
  -6   4  13    21545.21    21362.93    390.60 o 
  -4   4  13     2532.45     2435.75    152.20 o 
  -2   4  13     1600.63     2201.76    151.71 o 
   0   4  13    34933.61    34001.98    564.04 o 
   2   4  13     1632.11     1666.77    137.51 o 
   4   4  13     9583.10     8279.45    239.70 o 
   6   4  13      915.43      777.66    146.08 o 
   8   4  13    10818.67    11135.67    328.32 o 
  10   4  13     3371.65     3778.45    204.10 o 
  12   4  13    17768.96    16558.83    490.22 o 
  14   4  13      680.70     1207.34    340.87 o 
  16   4  13      220.91     -128.78    367.33 o 
 -15   5  13      195.16      151.25    352.10 o 
 -13   5  13      369.57      441.44    313.32 o 
 -11   5  13       80.43      195.47    249.84 o 
  -9   5  13     3376.93     3414.87    313.93 o 
  -7   5  13     9537.01     8969.25    270.21 o 
  -5   5  13    11965.08    10736.79    263.95 o 
  -3   5  13      151.55      181.08    115.68 o 
  -1   5  13     3143.07     3498.66    152.83 o 
   1   5  13    10635.91    11060.39    330.00 o 
   3   5  13    16454.91    15051.91    379.45 o 
   5   5  13     1568.76     1778.21    164.35 o 
   7   5  13      317.96      470.77    158.12 o 
   9   5  13      298.90      106.04    188.83 o 
  11   5  13      888.90     1167.41    271.72 o 
  13   5  13      644.80      386.48    336.91 o 
  15   5  13      969.58     1167.19    388.60 o 
 -14   6  13     1835.30     2109.91    373.32 o 
 -12   6  13     1074.56     1231.96    258.78 o 
 -10   6  13      732.82      742.34    213.32 o 
  -8   6  13      262.07      301.92    187.73 o 
  -6   6  13     8451.84     8123.70    290.90 o 
  -4   6  13     2638.83     2793.10    176.63 o 
  -2   6  13     1096.32     1315.64    172.58 o 
   0   6  13      200.40      391.10    159.28 o 
   2   6  13     8243.99     8925.17    330.67 o 
   4   6  13      435.15      527.92    159.65 o 
   6   6  13      506.66     1114.10    193.25 o 
   8   6  13      450.31      192.56    202.50 o 
  10   6  13      843.22      843.37    230.75 o 
  12   6  13     1603.99     2188.19    314.52 o 
  14   6  13      245.89      733.05    385.22 o 
 -13   7  13      164.35      252.64    347.81 o 
 -11   7  13      317.31      792.04    263.88 o 
  -9   7  13      661.32      988.04    225.34 o 
  -7   7  13     1282.54     1502.75    205.34 o 
  -5   7  13    14733.32    12623.05    374.28 o 
  -3   7  13     6843.98     7921.66    294.51 o 
  -1   7  13      599.66      260.67    196.60 o 
   1   7  13     1587.52     1385.40    208.65 o 
   3   7  13    31746.99    29285.85    634.49 o 
   5   7  13    11530.66    11612.05    364.04 o 
   7   7  13     3175.23     2860.85    243.26 o 
   9   7  13      110.16      -16.82    257.53 o 
  11   7  13     4433.78     4339.20    346.91 o 
  13   7  13     1303.24     1140.86    387.80 o 
 -12   8  13     2114.92     2336.89    385.74 o 
 -10   8  13     5464.72     5481.19    312.75 o 
  -8   8  13      960.23      896.46    158.62 o 
  -6   8  13      567.46      735.26    228.40 o 
  -4   8  13     8287.72     8394.04    323.49 o 
  -2   8  13    21658.58    20931.80    567.13 o 
   0   8  13     5734.36     6127.85    378.99 o 
   2   8  13     1230.87     1036.26    238.99 o 
   4   8  13     2001.65     2299.18    244.89 o 
   6   8  13     4354.11     4625.08    278.95 o 
   8   8  13     2610.41     2620.52    267.56 o 
  10   8  13     1392.12     1648.34    320.89 o 
  -9   9  13       24.78      303.71    259.79 o 
  -7   9  13      707.49      341.35    247.71 o 
  -5   9  13       82.59      -36.85    319.35 o 
  -3   9  13      258.45      142.28    303.33 o 
  -1   9  13      630.74      481.89    322.81 o 
   1   9  13      238.75      331.59    317.90 o 
   3   9  13       59.60     -295.12    370.82 o 
   5   9  13     2348.04     2368.11    292.23 o 
   7   9  13     1911.32     2400.31    285.49 o 
   9   9  13      271.24      215.67    402.26 o 
  -6  10  13      376.46      879.81    366.44 o 
  -4  10  13      130.36      304.51    421.22 o 
  -2  10  13      218.30      434.04    349.82 o 
   0  10  13       78.53       63.02    356.54 o 
   2  10  13      163.59      574.53    361.81 o 
   4  10  13      192.72      -11.38    355.01 o 
   6  10  13        3.43     -164.67    364.38 o 
 -18   0  14     2277.58     3223.34    443.71 o 
 -16   0  14       57.72     -214.83    353.81 o 
 -14   0  14    54204.70    51729.70   1670.25 o 
 -12   0  14    14051.61    12119.77    586.57 o 
 -10   0  14       25.40     -150.43    179.04 o 
  -8   0  14     2003.85     2204.74    197.75 o 
  -6   0  14   188921.28   191956.36   4069.65 o 
  -4   0  14    14036.79    15194.05    417.18 o 
  -2   0  14    10365.69    10771.57    330.71 o 
   0   0  14    16152.58    17374.63    470.10 o 
   2   0  14    22041.66    22710.53    602.37 o 
   4   0  14    19262.81    19808.56    594.09 o 
   6   0  14     5706.50     6294.26    407.05 o 
   8   0  14     4709.50     5778.55    321.24 o 
  10   0  14    17790.96    18460.70    531.62 o 
  12   0  14    35866.94    35134.23   1185.00 o 
  14   0  14      550.80     1013.66    341.48 o 
  16   0  14        8.28      -88.10    364.91 o 
 -17   1  14      678.58      353.46    198.34 o 
 -15   1  14      288.93      727.84    223.82 o 
 -13   1  14      536.31      923.73    210.29 o 
 -11   1  14      234.87      275.13    136.90 o 
  -9   1  14     3427.46     3693.37    159.21 o 
  -7   1  14     1237.95      997.90    117.17 o 
  -5   1  14    43657.54    43371.75    794.11 o 
  -3   1  14    10032.07    10184.42    239.19 o 
  -1   1  14      554.58      879.04    104.98 o 
   1   1  14    19140.77    18216.00    342.50 o 
   3   1  14   131213.58   125183.29   2477.97 o 
   5   1  14    30820.99    29749.13    630.26 o 
   7   1  14     4185.63     4727.57    178.89 o 
   9   1  14     6048.72     6388.89    206.40 o 
  11   1  14    19922.01    20108.48    435.23 o 
  13   1  14     3081.91     3416.84    288.15 o 
  15   1  14      783.44      941.40    285.49 o 
 -16   2  14       47.29      -64.02    287.22 o 
 -14   2  14     3835.06     3829.14    301.66 o 
 -12   2  14     8069.47     7249.63    281.68 o 
 -10   2  14    12170.25    11323.32    295.92 o 
  -8   2  14     3357.11     4149.82    165.16 o 
  -6   2  14       11.36       71.72     92.89 o 
  -4   2  14    85040.76    84180.53   1391.83 o 
  -2   2  14     6922.75     7343.82    306.63 o 
   0   2  14    44268.43    47522.13    806.56 o 
   2   2  14    15393.82    15939.39    338.73 o 
   4   2  14    81978.53    84673.71   1516.07 o 
   6   2  14     2393.78     2485.13    167.01 o 
   8   2  14    11811.61    12412.95    302.73 o 
  10   2  14    11622.39    10891.00    277.52 o 
  12   2  14    10613.90     9210.65    485.70 o 
  14   2  14      663.36      548.45    212.53 o 
  16   2  14      417.69      379.18    300.84 o 
 -17   3  14     5542.18     5813.13    542.82 o 
 -15   3  14      920.75      817.01    283.68 o 
 -13   3  14    13561.23    13076.28    436.79 o 
 -11   3  14      125.24      309.81    177.97 o 
  -9   3  14    55691.04    51576.52    900.64 o 
  -7   3  14    26082.23    25954.27    456.11 o 
  -5   3  14    63154.92    60326.93   1023.57 o 
  -3   3  14     7452.52     7304.53    214.61 o 
  -1   3  14    50724.16    48303.47    829.14 o 
   1   3  14    32923.80    30503.28    602.47 o 
   3   3  14    28618.31    25811.06    536.06 o 
   5   3  14    15437.08    14726.97    329.46 o 
   7   3  14       48.75        9.30    103.62 o 
   9   3  14      401.71      515.49    163.12 o 
  11   3  14        8.97       99.30    212.71 o 
  13   3  14     2500.48     2889.02    289.64 o 
  15   3  14     2698.91     2445.98    468.93 o 
 -16   4  14      917.22      740.65    366.86 o 
 -14   4  14        2.40      399.52    321.76 o 
 -12   4  14      691.02      816.69    207.06 o 
 -10   4  14      942.17     1126.83    172.63 o 
  -8   4  14      260.70      294.70    152.15 o 
  -6   4  14     3015.67     3661.60    149.14 o 
  -4   4  14     6967.44     7566.46    228.60 o 
  -2   4  14    28047.03    26537.85    544.79 o 
   0   4  14    27493.24    26102.25    454.79 o 
   2   4  14    23939.27    25612.82    491.05 o 
   4   4  14     6129.85     7032.99    251.12 o 
   6   4  14    16745.11    15594.10    354.61 o 
   8   4  14    23085.59    22905.43    467.65 o 
  10   4  14     9204.70     8573.07    278.87 o 
  12   4  14        4.05      252.11    242.99 o 
  14   4  14      782.23      193.70    345.12 o 
 -15   5  14     1463.38     1214.23    377.15 o 
 -13   5  14     4674.64     5272.40    399.82 o 
 -11   5  14    10616.99    10610.39    390.03 o 
  -9   5  14     2128.06     1916.67    219.89 o 
  -7   5  14     8741.89     7770.97    256.70 o 
  -5   5  14    19003.52    17163.22    377.20 o 
  -3   5  14    17327.79    16325.38    393.78 o 
  -1   5  14    13985.80    12873.97    283.93 o 
   1   5  14     3988.93     4966.75    247.57 o 
   3   5  14    11814.50    11284.40    299.96 o 
   5   5  14        9.95      395.51    156.06 o 
   7   5  14     1713.84     1582.55    181.51 o 
   9   5  14       32.72     -273.47    199.81 o 
  11   5  14      752.25     1145.91    280.31 o 
  13   5  14     1489.71     1609.83    459.38 o 
  15   5  14       17.26      -46.36    389.23 o 
 -14   6  14     1254.58     1497.73    386.53 o 
 -12   6  14      718.80      767.84    265.37 o 
 -10   6  14      208.70        0.43    211.27 o 
  -8   6  14       89.98      -17.17    189.43 o 
  -6   6  14     1331.55     1619.52    199.68 o 
  -4   6  14      116.68       74.13    157.73 o 
  -2   6  14      328.94      356.32    170.82 o 
   0   6  14      505.85      593.87    152.45 o 
   2   6  14       80.29      229.41    184.83 o 
   4   6  14     5888.37     6203.51    266.49 o 
   6   6  14     7231.91     7396.37    289.88 o 
   8   6  14     1750.36     1699.27    223.44 o 
  10   6  14     1512.82     2274.35    254.86 o 
  12   6  14     7043.67     6957.72    450.23 o 
  14   6  14     1939.89     2174.56    424.20 o 
 -13   7  14     1100.09     1478.97    386.10 o 
 -11   7  14      258.69      279.01    262.23 o 
  -9   7  14     3506.52     3371.97    254.99 o 
  -7   7  14      253.90      327.84    210.89 o 
  -5   7  14      454.66      371.31    195.79 o 
  -3   7  14     8101.27     7629.48    294.76 o 
  -1   7  14     8033.21     8689.18    307.57 o 
   1   7  14      276.85      512.85    190.36 o 
   3   7  14       19.70      553.36    202.94 o 
   5   7  14     8833.73     9355.44    337.59 o 
   7   7  14     4503.80     5071.02    288.03 o 
   9   7  14      140.30      -25.52    238.72 o 
  11   7  14        1.44       84.12    311.87 o 
 -12   8  14      601.45      668.06    308.36 o 
 -10   8  14     1997.84     2403.11    280.96 o 
  -8   8  14       37.48      541.50    152.95 o 
  -6   8  14      267.32      424.20    225.88 o 
  -4   8  14     7121.90     7248.50    379.18 o 
  -2   8  14      846.55     1474.60    252.95 o 
   0   8  14     3451.97     3769.00    346.01 o 
   2   8  14     5336.17     5107.69    299.55 o 
   4   8  14     5225.44     5162.93    284.44 o 
   6   8  14       31.99      226.11    231.27 o 
   8   8  14     1804.92     1933.11    284.84 o 
  10   8  14     2364.65     2867.18    352.24 o 
  -9   9  14      370.75      228.09    258.13 o 
  -7   9  14      921.52      914.32    311.64 o 
  -5   9  14      215.92      376.39    325.62 o 
  -3   9  14        0.62       70.73    326.81 o 
  -1   9  14       75.14      421.63    327.99 o 
   1   9  14        3.81      260.52    325.27 o 
   3   9  14      356.65      210.63    342.84 o 
   5   9  14      165.02      361.03    270.61 o 
   7   9  14      206.61      499.37    294.16 o 
   9   9  14      553.33      270.65    303.78 o 
  -6  10  14     2773.61     2717.47    408.33 o 
  -4  10  14      420.44      782.05    361.28 o 
  -2  10  14        1.81      -62.16    348.02 o 
   0  10  14      554.82      885.49    465.41 o 
   2  10  14     1744.76     1821.79    383.91 o 
   4  10  14      146.94      204.75    361.00 o 
   6  10  14        6.20        5.74    365.90 o 
 -17   1  15     4653.72     4905.13    358.13 o 
 -15   1  15      878.23      919.32    242.39 o 
 -13   1  15    27061.36    27115.43    792.19 o 
 -11   1  15       13.88     -103.99    142.25 o 
  -9   1  15     5516.48     5165.18    182.16 o 
  -7   1  15     4550.42     4298.55    164.64 o 
  -5   1  15   116000.84   113412.42   1834.41 o 
  -3   1  15      129.30      234.62    104.48 o 
  -1   1  15    19005.43    22772.50    416.08 o 
   1   1  15       21.21      192.55    108.00 o 
   3   1  15    41667.31    41790.41    752.65 o 
   5   1  15     2929.31     2522.59    143.90 o 
   7   1  15    33674.61    33200.45    569.50 o 
   9   1  15     1130.37     1517.51    152.04 o 
  11   1  15     1328.55     1466.49    190.10 o 
  13   1  15     4397.35     4833.56    306.43 o 
  15   1  15     2182.01     1654.37    296.40 o 
 -16   2  15      710.73      724.79    295.17 o 
 -14   2  15     1741.43     1420.52    221.68 o 
 -12   2  15      124.67       18.90    149.70 o 
 -10   2  15     9736.35     9976.65    262.43 o 
  -8   2  15    19722.34    19291.78    393.50 o 
  -6   2  15    13585.64    13212.91    298.17 o 
  -4   2  15    34968.57    35477.71    638.89 o 
  -2   2  15    21568.28    23097.72    446.30 o 
   0   2  15    45891.90    47649.24    814.10 o 
   2   2  15    96513.66    97026.58   1676.24 o 
   4   2  15    96930.09    97681.91   1740.53 o 
   6   2  15      313.72      311.58    115.02 o 
   8   2  15     6773.48     7058.13    229.75 o 
  10   2  15    25745.27    25156.98    514.38 o 
  12   2  15    21265.24    20274.91    567.08 o 
  14   2  15     1752.07     1641.97    288.76 o 
  16   2  15      568.75      270.79    314.98 o 
 -17   3  15      246.51      667.34    376.36 o 
 -15   3  15     1571.69     1829.82    300.53 o 
 -13   3  15       26.86      281.37    243.15 o 
 -11   3  15     4052.66     3817.58    228.78 o 
  -9   3  15     5678.84     6075.73    202.36 o 
  -7   3  15      917.68     1027.52    117.06 o 
  -5   3  15       50.69       47.54    133.10 o 
  -3   3  15    37699.97    36139.41    649.36 o 
  -1   3  15    26783.05    24168.58    464.59 o 
   1   3  15     5853.78     6249.91    335.14 o 
   3   3  15       44.68      126.35    132.08 o 
   5   3  15    29358.21    29858.45    562.09 o 
   7   3  15     4811.13     4861.66    214.59 o 
   9   3  15     5318.10     5705.10    332.88 o 
  11   3  15       10.62       94.34    211.17 o 
  13   3  15     1534.52     1494.08    308.25 o 
  15   3  15        9.76       24.52    318.21 o 
 -16   4  15        3.13     -180.07    366.06 o 
 -14   4  15     3714.85     2932.24    368.26 o 
 -12   4  15     2349.52     2492.32    230.18 o 
 -10   4  15     1839.35     1333.23    183.81 o 
  -8   4  15      799.22     1279.85    241.30 o 
  -6   4  15     4528.56     4591.21    201.54 o 
  -4   4  15     7476.65     6950.34    226.29 o 
  -2   4  15    29177.76    29227.06    623.15 o 
   0   4  15     6496.01     6900.27    191.21 o 
   2   4  15     1739.39     1592.42    156.09 o 
   4   4  15    12376.25    12893.87    318.60 o 
   6   4  15     8378.70     9135.88    276.54 o 
   8   4  15     5501.51     5905.56    235.07 o 
  10   4  15     5566.12     5785.55    247.90 o 
  12   4  15     5616.40     5503.55    322.56 o 
  14   4  15      227.69      -16.93    354.28 o 
 -15   5  15      481.13      814.75    375.88 o 
 -13   5  15      276.81      534.74    339.61 o 
 -11   5  15      267.88      428.32    238.44 o 
  -9   5  15     3164.29     3601.78    211.50 o 
  -7   5  15     2337.35     2495.80    191.14 o 
  -5   5  15     2828.45     2858.28    182.54 o 
  -3   5  15      371.14      387.47    159.59 o 
  -1   5  15        9.03      451.28    130.20 o 
   1   5  15       74.55      217.39    151.41 o 
   3   5  15      182.07      261.15    156.59 o 
   5   5  15     2248.86     2644.69    201.34 o 
   7   5  15     4484.44     3870.88    212.57 o 
   9   5  15     2166.89     1677.55    226.96 o 
  11   5  15      364.97      467.78    302.50 o 
  13   5  15       44.75      -34.13    344.28 o 
 -14   6  15     1028.81      634.36    371.01 o 
 -12   6  15     3886.62     3919.13    314.93 o 
 -10   6  15     2258.02     2548.49    242.51 o 
  -8   6  15     1793.66     1576.37    218.14 o 
  -6   6  15     2725.76     2390.80    219.29 o 
  -4   6  15    10838.87    10708.73    302.41 o 
  -2   6  15      110.08        3.47    154.38 o 
   0   6  15     1881.11     2215.14    205.34 o 
   2   6  15      144.61      354.02    175.71 o 
   4   6  15     3535.10     4177.39    246.02 o 
   6   6  15      545.16      714.56    220.06 o 
   8   6  15       48.82       16.13    216.33 o 
  10   6  15      268.79      505.29    246.87 o 
  12   6  15      640.70      771.28    364.50 o 
 -13   7  15      477.35      274.49    359.48 o 
 -11   7  15      823.97      874.10    305.55 o 
  -9   7  15     3857.07     4446.63    476.72 o 
  -7   7  15     1761.91     1995.62    237.98 o 
  -5   7  15     3003.84     3196.10    237.65 o 
  -3   7  15     4823.00     5225.93    262.71 o 
  -1   7  15     7052.53     7393.40    289.62 o 
   1   7  15     6384.33     6840.63    288.08 o 
   3   7  15     1973.98     1484.12    222.44 o 
   5   7  15     2561.71     2832.25    338.54 o 
   7   7  15      925.29     1194.35    252.10 o 
   9   7  15     1143.60      939.40    251.66 o 
  11   7  15       20.68     -255.38    305.88 o 
 -12   8  15      470.87      688.41    308.90 o 
 -10   8  15       23.42      353.71    258.83 o 
  -8   8  15     1312.54     1167.39    190.85 o 
  -6   8  15     1499.82     1295.77    286.75 o 
  -4   8  15     2338.58     2491.02    278.61 o 
  -2   8  15       69.73       24.94    245.73 o 
   0   8  15      200.62       -3.90    357.73 o 
   2   8  15      581.60      288.87    240.11 o 
   4   8  15       92.91      167.66    249.79 o 
   6   8  15       31.33      -27.30    239.11 o 
   8   8  15       63.68      213.14    266.86 o 
  10   8  15      310.15      776.72    323.39 o 
  -9   9  15       15.91      -55.89    258.41 o 
  -7   9  15      283.54      359.39    281.66 o 
  -5   9  15      113.77      131.45    311.38 o 
  -3   9  15      204.93      518.51    329.14 o 
  -1   9  15      692.36      117.60    323.59 o 
   1   9  15      882.69      605.68    338.23 o 
   3   9  15      207.39      190.36    338.31 o 
   5   9  15      749.29      827.27    282.20 o 
   7   9  15      341.94      118.49    288.26 o 
  -6  10  15      402.29      797.58    378.20 o 
  -4  10  15        0.02      370.10    362.17 o 
  -2  10  15      584.62      466.83    369.18 o 
   0  10  15     1315.47     1423.94    383.83 o 
   2  10  15      524.28     1065.03    374.56 o 
   4  10  15      237.94     -341.65    490.26 o 
 -16   0  16      193.96      890.57    372.36 o 
 -14   0  16     1841.06     1243.13    325.69 o 
 -12   0  16    21041.11    23099.87    850.97 o 
 -10   0  16      415.00      600.35    209.63 o 
  -8   0  16     1280.71     1877.13    208.90 o 
  -6   0  16    21096.48    22554.45    584.17 o 
  -4   0  16   103934.93   105195.16   2278.14 o 
  -2   0  16     1607.05     1268.37    175.34 o 
   0   0  16     1425.22      803.53    168.32 o 
   2   0  16   154095.20   158404.45   3392.52 o 
   4   0  16    69756.95    67569.74   1510.03 o 
   6   0  16       19.31      -21.31    190.04 o 
   8   0  16     4650.03     3980.73    258.03 o 
  10   0  16    21195.58    20292.72    622.60 o 
  12   0  16     5381.08     5724.47    435.42 o 
  14   0  16      229.16      673.59    346.57 o 
  16   0  16      955.23      855.09    754.43 o 
 -17   1  16      185.10      519.90    322.33 o 
 -15   1  16      339.51      345.35    236.36 o 
 -13   1  16     4085.40     4412.59    258.92 o 
 -11   1  16      415.45      528.03    154.89 o 
  -9   1  16     1385.70     1208.17    146.78 o 
  -7   1  16     1936.30     2483.88    144.77 o 
  -5   1  16     1046.05      955.52    114.00 o 
  -3   1  16    21429.16    20341.23    405.64 o 
  -1   1  16     6761.90     6526.59    206.17 o 
   1   1  16     1018.69     1063.65    143.13 o 
   3   1  16     6943.27     6590.36    232.41 o 
   5   1  16    29346.46    28777.38    536.49 o 
   7   1  16     3579.15     3921.69    174.88 o 
   9   1  16      161.35     -176.16    160.01 o 
  11   1  16     8990.09     9702.89    302.54 o 
  13   1  16     6810.50     7022.69    482.02 o 
  15   1  16      228.33      234.29    304.02 o 
 -16   2  16     2082.41     1692.84    283.85 o 
 -14   2  16      579.74      390.68    222.29 o 
 -12   2  16       63.67      119.40    196.80 o 
 -10   2  16    32310.59    31856.78    562.50 o 
  -8   2  16    19330.31    18898.29    373.25 o 
  -6   2  16      390.80      488.86    105.09 o 
  -4   2  16     1392.08     1732.80    149.69 o 
  -2   2  16    91018.64    94912.02   1566.57 o 
   0   2  16     9763.29     8855.13    230.16 o 
   2   2  16    13470.03    15909.92    568.10 o 
   4   2  16       51.53      252.72    143.67 o 
   6   2  16    10101.50     9292.05    314.01 o 
   8   2  16     1077.38      600.05    186.71 o 
  10   2  16      937.11      905.15    200.96 o 
  12   2  16      616.44      763.01    263.02 o 
  14   2  16      130.37      314.75    286.57 o 
  16   2  16     1254.29      952.27    331.44 o 
 -17   3  16     1989.08     1647.34    495.14 o 
 -15   3  16       22.57      336.10    292.34 o 
 -13   3  16     4214.63     4251.49    304.18 o 
 -11   3  16     5714.23     5978.00    326.32 o 
  -9   3  16      251.62       15.97    166.62 o 
  -7   3  16     2578.49     3234.84    206.67 o 
  -5   3  16     1042.64     1187.80    148.55 o 
  -3   3  16     7057.80     7035.76    226.11 o 
  -1   3  16    26650.08    28609.54    534.88 o 
   1   3  16    26636.53    25466.07    489.15 o 
   3   3  16     8340.66     7778.33    241.93 o 
   5   3  16        7.01      279.07    140.40 o 
   7   3  16    42525.26    42107.61   1015.91 o 
   9   3  16     7260.16     8092.23    342.70 o 
  11   3  16    11026.33    10399.93    490.55 o 
  13   3  16      160.61       -3.51    254.11 o 
  15   3  16     3430.20     2849.84    577.71 o 
 -16   4  16      388.63      468.07    381.49 o 
 -14   4  16      291.30      136.50    324.40 o 
 -12   4  16      570.97      369.76    215.01 o 
 -10   4  16      796.40     1063.58    213.00 o 
  -8   4  16     1358.30     1070.79    191.07 o 
  -6   4  16        0.19      217.63    155.72 o 
  -4   4  16     2394.30     2309.95    170.12 o 
  -2   4  16       43.19      -88.74    130.57 o 
   0   4  16       85.11      -72.06    127.56 o 
   2   4  16     7647.56     7834.44    311.35 o 
   4   4  16     1954.58     3096.88    334.94 o 
   6   4  16      450.47      604.40    185.71 o 
   8   4  16     6905.73     7254.19    283.60 o 
  10   4  16     3742.66     3743.95    227.69 o 
  12   4  16      359.95     -147.50    270.44 o 
  14   4  16     2234.75     1683.88    460.66 o 
 -15   5  16     1511.97     1693.70    386.62 o 
 -13   5  16    12537.93    12094.71    541.09 o 
 -11   5  16      854.79     1522.60    259.81 o 
  -9   5  16     9604.02     9683.76    309.61 o 
  -7   5  16    25729.30    22777.26    479.67 o 
  -5   5  16    38357.80    38945.70    714.98 o 
  -3   5  16     4831.95     4712.86    226.08 o 
  -1   5  16     4087.09     4378.13    210.73 o 
   1   5  16    12678.05    12003.57    315.10 o 
   3   5  16     1875.60     2009.63    184.70 o 
   5   5  16     3414.32     3711.61    207.84 o 
   7   5  16     2243.28     1960.36    202.50 o 
   9   5  16       38.13       17.09    216.81 o 
  11   5  16     5349.23     5941.74    554.94 o 
  13   5  16     1062.28     1113.03    379.01 o 
 -14   6  16      505.92      493.43    376.86 o 
 -12   6  16       61.42       24.63    273.58 o 
 -10   6  16     3544.95     3619.74    268.40 o 
  -8   6  16     4829.12     5164.49    326.25 o 
  -6   6  16     7775.37     7938.79    300.83 o 
  -4   6  16     8308.42     7991.30    296.09 o 
  -2   6  16     5984.39     5961.15    298.53 o 
   0   6  16    26399.93    26457.89    582.97 o 
   2   6  16    48966.62    47912.75    863.60 o 
   4   6  16    31689.72    30177.57    656.46 o 
   6   6  16      728.07      745.25    224.81 o 
   8   6  16     6571.87     7449.07    319.84 o 
  10   6  16    14849.52    13748.80    468.35 o 
  12   6  16     4770.05     4693.62    441.17 o 
 -13   7  16      817.60      665.91    389.23 o 
 -11   7  16     3248.76     2245.39    304.15 o 
  -9   7  16       15.67      131.79    235.20 o 
  -7   7  16     5484.50     5138.21    279.31 o 
  -5   7  16     8250.93     7731.00    310.91 o 
  -3   7  16    11862.84    11840.86    503.36 o 
  -1   7  16      128.08      434.12    205.61 o 
   1   7  16     3452.51     3777.60    294.71 o 
   3   7  16     3582.75     3917.71    284.36 o 
   5   7  16     3207.11     3552.17    298.60 o 
   7   7  16      364.30      728.47    251.07 o 
   9   7  16      206.97      413.85    262.17 o 
  11   7  16        6.23      461.47    324.31 o 
 -10   8  16     2095.56     1930.20    280.76 o 
  -8   8  16     2336.75     2301.03    267.15 o 
  -6   8  16      366.57      137.07    260.95 o 
  -4   8  16      123.13      515.28    263.92 o 
  -2   8  16     9163.73     8911.30    385.03 o 
   0   8  16     3643.40     4418.02    371.08 o 
   2   8  16     1026.13     1595.98    270.51 o 
   4   8  16       39.42      167.15    263.51 o 
   6   8  16     4236.08     4456.95    327.55 o 
   8   8  16      234.46       63.63    266.33 o 
  10   8  16      167.88       73.30    328.73 o 
  -9   9  16       68.76      477.56    272.41 o 
  -7   9  16      128.20      118.61    355.19 o 
  -5   9  16      308.28      116.70    333.33 o 
  -3   9  16     1448.61     1387.51    357.58 o 
  -1   9  16     2395.79     2164.90    407.92 o 
   1   9  16      437.39      533.51    418.08 o 
   3   9  16      342.19      395.78    351.16 o 
   5   9  16     4000.36     4388.35    438.46 o 
   7   9  16     2721.82     2306.08    332.65 o 
  -6  10  16       12.37      662.17    385.05 o 
  -4  10  16     2359.93     2375.14    399.20 o 
  -2  10  16     1507.27     1555.22    394.82 o 
   0  10  16     1033.69      819.12    380.62 o 
   2  10  16        2.44     -273.38    483.83 o 
   4  10  16      513.68     1106.70    410.61 o 
 -17   1  17      782.55     1268.82    336.21 o 
 -15   1  17      321.18      154.11    274.95 o 
 -13   1  17     1869.26     1223.51    233.22 o 
 -11   1  17    18334.37    18745.39    395.87 o 
  -9   1  17     1822.61     2364.69    163.34 o 
  -7   1  17     1299.98     1490.28    138.95 o 
  -5   1  17     2694.67     2496.65    138.90 o 
  -3   1  17    10687.91    10001.31    259.76 o 
  -1   1  17    41357.21    45945.57    972.25 o 
   1   1  17       72.23      148.92    129.52 o 
   3   1  17     2098.64     1871.39    202.97 o 
   5   1  17      374.22      441.79    177.86 o 
   7   1  17    19650.03    19963.25    582.08 o 
   9   1  17     4211.43     4589.18    224.75 o 
  11   1  17    13882.01    14698.20    524.93 o 
  13   1  17      413.91      426.98    378.24 o 
  15   1  17     1523.81     1101.78    314.45 o 
 -16   2  17      566.88      676.17    288.08 o 
 -14   2  17      557.11      851.95    277.49 o 
 -12   2  17       68.84     -349.69    233.12 o 
 -10   2  17    26173.46    26507.85    552.21 o 
  -8   2  17    12134.59    12487.83    294.06 o 
  -6   2  17     6039.77     6270.16    191.69 o 
  -4   2  17      910.98     1008.94    152.07 o 
  -2   2  17    79355.51    77029.55   1291.66 o 
   0   2  17    41578.95    43253.61    708.36 o 
   2   2  17    28106.02    27967.54    537.86 o 
   4   2  17        3.50      101.94    149.08 o 
   6   2  17    16451.30    14592.33    357.66 o 
   8   2  17     1088.43     1257.91    200.52 o 
  10   2  17     4062.94     4106.71    285.57 o 
  12   2  17       81.92       48.23    252.05 o 
  14   2  17      138.63      -70.95    289.76 o 
 -15   3  17      981.51     1049.12    309.65 o 
 -13   3  17      150.63      415.51    260.49 o 
 -11   3  17       19.15       20.39    183.32 o 
  -9   3  17     8945.05     9473.79    320.46 o 
  -7   3  17     8217.53     7933.42    317.03 o 
  -5   3  17     2290.86     2022.80    184.14 o 
  -3   3  17     1387.55     1608.53    148.67 o 
  -1   3  17    15595.97    16883.91    367.27 o 
   1   3  17     7928.71     8413.93    248.08 o 
   3   3  17    16022.64    14764.04    372.84 o 
   5   3  17     3821.73     4554.09    231.70 o 
   7   3  17     1116.03     1244.22    402.22 o 
   9   3  17      608.23      393.18    162.25 o 
  11   3  17     3779.64     4435.30    317.06 o 
  13   3  17      404.88      239.78    264.91 o 
  15   3  17       34.98      326.12    346.57 o 
 -16   4  17     1332.98     1727.10    402.59 o 
 -14   4  17      269.45      424.92    344.52 o 
 -12   4  17     2055.94     2339.85    243.58 o 
 -10   4  17    17359.95    18022.93    428.96 o 
  -8   4  17     4922.15     5305.62    263.89 o 
  -6   4  17    18052.13    17350.07    397.67 o 
  -4   4  17    10816.23    10899.34    296.47 o 
  -2   4  17    11494.56    10077.93    277.96 o 
   0   4  17      195.79       79.77    145.53 o 
   2   4  17    20159.56    20099.79    428.20 o 
   4   4  17    13034.17    13146.97    338.86 o 
   6   4  17       33.14      232.73    189.19 o 
   8   4  17     6059.88     5369.98    397.62 o 
  10   4  17     1146.82      761.11    207.71 o 
  12   4  17      569.57      445.15    312.86 o 
  14   4  17      574.20      -71.87    704.37 o 
 -15   5  17      210.01      535.98    377.74 o 
 -13   5  17      986.37     1111.16    348.97 o 
 -11   5  17      533.83      353.32    256.74 o 
  -9   5  17     1551.92     1472.49    199.07 o 
  -7   5  17      213.43      666.15    182.65 o 
  -5   5  17     1331.32     1904.40    187.92 o 
  -3   5  17     4481.20     4832.32    210.75 o 
  -1   5  17     8001.00     7847.22    291.18 o 
   1   5  17     1231.80     1278.32    172.71 o 
   3   5  17      119.98      370.19    177.01 o 
   5   5  17      548.37      443.55    205.57 o 
   7   5  17     2620.48     2536.31    211.08 o 
   9   5  17     2020.16     2463.24    312.45 o 
  11   5  17     2531.78     2444.08    320.89 o 
  13   5  17      208.83       34.24    626.39 o 
 -14   6  17      146.50      759.49    383.54 o 
 -12   6  17     2675.91     2837.05    308.09 o 
 -10   6  17     2846.55     3367.27    273.75 o 
  -8   6  17     2779.02     3357.27    254.80 o 
  -6   6  17     6233.97     6817.24    288.36 o 
  -4   6  17     1947.96     2084.38    179.27 o 
  -2   6  17     7606.77     7370.13    290.76 o 
   0   6  17     3815.84     3989.31    248.27 o 
   2   6  17     4606.85     4808.42    263.77 o 
   4   6  17       15.98      257.69    188.45 o 
   6   6  17     6552.06     6940.02    299.45 o 
   8   6  17       36.70       56.46    237.22 o 
  10   6  17      276.17      531.66    252.27 o 
  12   6  17      768.09      851.19    397.04 o 
 -13   7  17       91.49      297.48    391.81 o 
 -11   7  17      723.42      702.61    294.87 o 
  -9   7  17     1037.12      928.21    243.74 o 
  -7   7  17      558.96      717.36    235.37 o 
  -5   7  17     2275.78     2086.91    267.77 o 
  -3   7  17     1133.80     1673.08    259.42 o 
  -1   7  17     8164.90     8098.11    315.85 o 
   1   7  17     9401.27    10806.84    424.88 o 
   3   7  17    11937.50    11642.91    424.19 o 
   5   7  17     1728.16     1137.70    423.64 o 
   7   7  17     2950.12     3145.29    277.67 o 
   9   7  17     4642.85     5083.07    323.09 o 
  11   7  17     6203.47     6076.98    410.25 o 
 -10   8  17       20.43      257.74    272.55 o 
  -8   8  17     1685.54     1506.14    259.99 o 
  -6   8  17     4999.33     4904.62    340.08 o 
  -4   8  17     4480.31     4069.63    318.94 o 
  -2   8  17     1948.13     1772.20    278.53 o 
   0   8  17       77.47      111.71    307.59 o 
   2   8  17     3125.21     3181.40    297.96 o 
   4   8  17     3248.32     3385.47    307.97 o 
   6   8  17     3596.35     4122.17    328.38 o 
   8   8  17      446.13      369.13    291.62 o 
  10   8  17       13.13      184.67    367.12 o 
  -9   9  17       19.51      361.94    343.34 o 
  -7   9  17      316.13      176.60    297.57 o 
  -5   9  17      160.85      224.76    344.99 o 
  -3   9  17      392.98      497.52    438.83 o 
  -1   9  17        4.27      -82.58    340.05 o 
   1   9  17     1253.06      992.60    363.64 o 
   3   9  17      915.24      713.20    358.18 o 
   5   9  17      161.51      137.00    291.15 o 
   7   9  17       61.00     -175.54    297.89 o 
  -4  10  17       54.39      467.77    377.62 o 
  -2  10  17      267.05      175.48    383.37 o 
   0  10  17       62.66        1.10    391.00 o 
   2  10  17      387.31      533.74    386.33 o 
 -16   0  18     4635.09     4925.54    579.75 o 
 -14   0  18     5008.28     5295.75    609.77 o 
 -12   0  18     2830.56     1702.87    315.54 o 
 -10   0  18    88029.59    88449.10   1960.68 o 
  -8   0  18    61360.51    59916.91   1365.79 o 
  -6   0  18   131483.14   125944.40   3100.70 o 
  -4   0  18     3511.04     4712.77    252.88 o 
  -2   0  18    90883.86    92781.84   2340.52 o 
   0   0  18    72067.25    79468.20   1759.39 o 
   2   0  18    60988.23    64407.31   1454.03 o 
   4   0  18      162.86      560.83    197.65 o 
   6   0  18     1781.49     1956.73    348.21 o 
   8   0  18    11407.62    10716.46    404.76 o 
  10   0  18      410.30      210.26    245.76 o 
  12   0  18     4273.43     4981.69   1042.06 o 
  14   0  18     2078.25     1384.61    522.75 o 
 -17   1  18       52.68      168.04    328.45 o 
 -15   1  18      748.75      219.12    281.21 o 
 -13   1  18       88.65      135.00    263.41 o 
 -11   1  18      803.79      776.42    169.14 o 
  -9   1  18     7676.79     8352.80    252.60 o 
  -7   1  18     3439.44     3461.67    168.72 o 
  -5   1  18     6037.27     6241.10    267.26 o 
  -3   1  18      201.42       86.79    124.31 o 
  -1   1  18    68467.85    68899.16   1090.24 o 
   1   1  18    50902.93    51106.73    884.11 o 
   3   1  18    37796.65    39807.09    674.04 o 
   5   1  18      189.64      264.32    132.03 o 
   7   1  18    34327.30    34356.36    643.42 o 
   9   1  18    28771.92    27652.22    610.25 o 
  11   1  18    11737.59    10794.24    466.30 o 
  13   1  18       13.82     -206.15    273.67 o 
  15   1  18     1280.31      785.19    385.84 o 
 -16   2  18      169.16      111.96    308.57 o 
 -14   2  18     1080.80     1105.62    289.16 o 
 -12   2  18       30.82     -124.82    241.22 o 
 -10   2  18    14192.14    12974.14    354.88 o 
  -8   2  18     6232.35     6589.95    247.97 o 
  -6   2  18       10.95      115.55    163.35 o 
  -4   2  18     1085.89      878.87    155.49 o 
  -2   2  18     2847.80     3351.45    181.92 o 
   0   2  18    10069.36     9894.48    247.11 o 
   2   2  18      250.06      165.04    150.87 o 
   4   2  18     1105.76     1200.20    170.10 o 
   6   2  18      564.28      599.41    176.77 o 
   8   2  18    11275.90    11192.23    390.41 o 
  10   2  18     2836.50     2805.32    225.66 o 
  12   2  18        5.54      -32.17    264.69 o 
  14   2  18      856.12      690.84    308.06 o 
 -15   3  18      296.30      338.44    306.83 o 
 -13   3  18     3127.82     2451.52    325.88 o 
 -11   3  18      128.88      187.67    198.25 o 
  -9   3  18    21537.26    19269.81    475.21 o 
  -7   3  18      370.22      419.79    164.79 o 
  -5   3  18     3773.05     3312.68    250.29 o 
  -3   3  18     9487.37    10280.02    308.65 o 
  -1   3  18    48166.77    46946.06    864.01 o 
   1   3  18       68.03      305.81    155.51 o 
   3   3  18     6204.69     6503.96    251.76 o 
   5   3  18     1543.36     1780.28    203.28 o 
   7   3  18     8717.17     8973.93    322.38 o 
   9   3  18     2857.86     2586.92    279.65 o 
  11   3  18     8279.66     8351.42    379.50 o 
  13   3  18       77.32      -28.92    301.91 o 
  15   3  18       39.75       -6.57    321.38 o 
 -16   4  18      140.78      248.14    389.24 o 
 -14   4  18        7.04      -15.00    348.07 o 
 -12   4  18      261.68      436.05    235.16 o 
 -10   4  18     1105.15     1375.73    205.70 o 
  -8   4  18     1059.37      731.52    168.24 o 
  -6   4  18     2581.73     2960.89    204.11 o 
  -4   4  18    12762.88    12066.17    321.96 o 
  -2   4  18    19731.06    20569.52    431.51 o 
   0   4  18      785.36      608.97    201.69 o 
   2   4  18     9759.95     8734.95    273.50 o 
   4   4  18    25267.06    25566.47    522.36 o 
   6   4  18    36381.76    36610.07    890.30 o 
   8   4  18     1228.71     1024.28    224.90 o 
  10   4  18      288.00       88.50    257.13 o 
  12   4  18     5376.07     5932.44    599.37 o 
  14   4  18     2797.26     2719.78    667.26 o 
 -15   5  18       30.17      180.67    381.77 o 
 -13   5  18     2316.14     2951.35    395.84 o 
 -11   5  18    18408.15    16797.73    529.93 o 
  -9   5  18       45.10       23.49    187.23 o 
  -7   5  18      680.04      807.66    190.30 o 
  -5   5  18    23353.13    22075.73    473.78 o 
  -3   5  18    31456.53    28899.30    566.95 o 
  -1   5  18      754.04     1215.20    199.96 o 
   1   5  18     1518.11     1726.90    216.44 o 
   3   5  18    25271.45    24658.54    628.69 o 
   5   5  18     1514.71     1507.24    220.35 o 
   7   5  18     3627.18     4859.34    270.98 o 
   9   5  18     2928.16     3061.23    252.70 o 
  11   5  18     2488.81     2526.21    334.62 o 
  13   5  18     1242.40     1646.21    389.44 o 
 -14   6  18      410.23      690.22    380.41 o 
 -12   6  18        0.87      105.55    274.54 o 
 -10   6  18     3238.85     3675.83    299.77 o 
  -8   6  18     3742.43     3960.26    269.56 o 
  -6   6  18     1506.04     1374.42    223.75 o 
  -4   6  18     2188.22     2130.03    268.85 o 
  -2   6  18     9973.19     9861.44    344.11 o 
   0   6  18     2212.10     2468.41    237.22 o 
   2   6  18       53.92       85.00    222.62 o 
   4   6  18     8087.05     8306.46    324.43 o 
   6   6  18      773.89      717.22    231.43 o 
   8   6  18       85.38      367.40    243.06 o 
  10   6  18     1115.04     1266.94    276.26 o 
  12   6  18     1546.67     2051.22    404.78 o 
 -11   7  18      114.34      284.10    294.15 o 
  -9   7  18     1938.46     1775.61    273.91 o 
  -7   7  18       39.24      160.83    240.92 o 
  -5   7  18      396.07      506.28    255.04 o 
  -3   7  18      109.02      -19.17    252.27 o 
  -1   7  18     2588.07     3440.41    260.32 o 
   1   7  18     2169.78     2073.74    253.28 o 
   3   7  18     1103.15     1052.46    263.52 o 
   5   7  18      542.99      384.60    229.61 o 
   7   7  18       17.52      102.96    265.53 o 
   9   7  18      800.77      556.33    293.39 o 
  11   7  18      354.56      175.35    335.67 o 
 -10   8  18      728.62      867.18    289.89 o 
  -8   8  18       27.29      149.49    294.70 o 
  -6   8  18        1.44       81.14    283.29 o 
  -4   8  18       51.42     -117.27    272.63 o 
  -2   8  18      245.46      260.08    273.10 o 
   0   8  18      246.13      433.33    325.64 o 
   2   8  18      139.32      215.97    268.53 o 
   4   8  18      247.19      -36.03    268.71 o 
   6   8  18      385.96      576.39    252.11 o 
   8   8  18      462.61      365.41    303.21 o 
  -7   9  18        2.25      522.41    321.98 o 
  -5   9  18      195.98       -4.32    378.93 o 
  -3   9  18      523.24      796.54    367.42 o 
  -1   9  18       33.14      -33.86    351.06 o 
   1   9  18      129.80     -107.28    426.70 o 
   3   9  18      228.90       14.12    358.77 o 
   5   9  18       11.14      193.21    305.61 o 
   7   9  18      169.29       -1.93    318.32 o 
  -4  10  18       50.60      502.66    403.46 o 
  -2  10  18     2386.69     2515.14    415.67 o 
   0  10  18     1803.47     1827.15    408.05 o 
   2  10  18      925.86      346.11    398.27 o 
 -17   1  19     3600.73     3285.81    430.22 o 
 -15   1  19      166.97      284.12    295.63 o 
 -13   1  19     2929.10     3483.60    309.17 o 
 -11   1  19       47.20     -129.22    196.66 o 
  -9   1  19    43578.53    43824.08    743.57 o 
  -7   1  19     3075.21     2698.53    236.20 o 
  -5   1  19    35162.30    35254.97    816.97 o 
  -3   1  19      444.26      222.93    133.01 o 
  -1   1  19    65338.77    65088.22   1039.13 o 
   1   1  19     2263.59     2891.56    163.81 o 
   3   1  19    41850.72    46272.67    840.30 o 
   5   1  19      280.18      357.17    149.43 o 
   7   1  19     5088.11     5711.17    267.33 o 
   9   1  19       31.89     -155.32    213.48 o 
  11   1  19     5562.19     5827.38    335.72 o 
  13   1  19        2.24       -9.35    334.52 o 
  15   1  19     1158.70      812.34    388.91 o 
 -16   2  19        0.69      166.56    328.93 o 
 -14   2  19     2052.17     2347.06    304.52 o 
 -12   2  19       76.99       -7.08    254.03 o 
 -10   2  19      926.55     1157.17    201.50 o 
  -8   2  19     3426.18     3197.83    214.42 o 
  -6   2  19     3869.68     4002.88    226.26 o 
  -4   2  19       17.37      -95.14    153.92 o 
  -2   2  19    11425.72    10203.95    292.76 o 
   0   2  19    31985.19    33639.52    584.02 o 
   2   2  19     2834.23     2792.31    202.66 o 
   4   2  19     2924.90     2557.27    197.07 o 
   6   2  19    14874.05    14128.46    411.89 o 
   8   2  19    21139.76    19800.74    739.94 o 
  10   2  19     8730.33     8502.99    344.26 o 
  12   2  19     4205.72     4496.24    456.39 o 
  14   2  19     1345.17      713.06    313.47 o 
 -15   3  19      665.20      589.48    189.39 o 
 -13   3  19      225.15      314.02    231.11 o 
 -11   3  19      255.47      230.67    197.06 o 
  -9   3  19      473.99      197.72    228.11 o 
  -7   3  19     7932.89     8257.33    278.45 o 
  -5   3  19     2856.72     2668.97    199.10 o 
  -3   3  19     6170.77     7223.27    292.82 o 
  -1   3  19     6976.89     7283.79    406.38 o 
   1   3  19     3690.96     3767.32    234.87 o 
   3   3  19     1550.96     1147.66    190.92 o 
   5   3  19    12505.90    13064.45    379.61 o 
   7   3  19     6015.86     6523.41    268.39 o 
   9   3  19        6.91      -14.17    201.48 o 
  11   3  19       16.97     -159.23    247.59 o 
  13   3  19     2142.08     2203.75    325.54 o 
 -14   4  19     1416.12     1276.13    371.90 o 
 -12   4  19     2650.35     2896.06    274.33 o 
 -10   4  19    20778.96    20177.38    471.94 o 
  -8   4  19      418.71      750.40    194.25 o 
  -6   4  19    12850.80    12041.73    515.19 o 
  -4   4  19     2260.55     1974.99    188.24 o 
  -2   4  19     3582.62     4206.85    225.88 o 
   0   4  19       37.66      -32.50    182.79 o 
   2   4  19    12913.71    12473.52    334.58 o 
   4   4  19      149.53      141.39    180.97 o 
   6   4  19     4797.02     4770.25    320.28 o 
   8   4  19     1888.96     2063.04    247.71 o 
  10   4  19       76.29       97.78    265.77 o 
  12   4  19      261.27      393.90    355.95 o 
  14   4  19     1261.90      972.59    414.12 o 
 -13   5  19      719.88      674.03    370.26 o 
 -11   5  19     1458.19     1869.85    291.24 o 
  -9   5  19      941.27     1109.75    253.64 o 
  -7   5  19      264.84      321.04    194.36 o 
  -5   5  19       35.50      265.37    187.89 o 
  -3   5  19      829.89     1074.87    215.21 o 
  -1   5  19     2443.63     2657.19    234.34 o 
   1   5  19     4421.02     4872.52    267.56 o 
   3   5  19     4418.51     4189.16    269.18 o 
   5   5  19      192.70      126.25    195.30 o 
   7   5  19      173.40      202.21    226.81 o 
   9   5  19     1654.87     1649.57    293.19 o 
  11   5  19     1450.00     1416.20    323.49 o 
  13   5  19      864.34      579.56    404.93 o 
 -12   6  19     2743.23     2535.40    527.05 o 
 -10   6  19     8611.09     8842.72    412.55 o 
  -8   6  19       49.65     -124.76    232.79 o 
  -6   6  19        1.27      147.69    216.30 o 
  -4   6  19    10106.63     9723.57    395.66 o 
  -2   6  19     9498.25     9601.76    352.59 o 
   0   6  19       52.99     -163.43    216.50 o 
   2   6  19      219.32      217.17    227.25 o 
   4   6  19     5543.74     5757.52    354.35 o 
   6   6  19      194.05      332.78    234.76 o 
   8   6  19       80.12      700.72    275.75 o 
  10   6  19       13.85       74.91    301.77 o 
  12   6  19      346.35      935.86    404.13 o 
 -11   7  19      656.80      726.38    293.04 o 
  -9   7  19     2880.58     3512.31    294.08 o 
  -7   7  19       17.21     -114.21    279.91 o 
  -5   7  19      714.46      696.85    255.76 o 
  -3   7  19     8459.08     9018.65    392.91 o 
  -1   7  19    13859.64    14236.47    481.35 o 
   1   7  19      533.23      713.89    245.93 o 
   3   7  19      114.30       -6.16    255.27 o 
   5   7  19     7379.03     7000.60    359.55 o 
   7   7  19     5960.17     5816.46    360.60 o 
   9   7  19      637.84     1052.00    340.81 o 
 -10   8  19     1016.91      742.16    318.63 o 
  -8   8  19     1830.42     1809.56    321.48 o 
  -6   8  19      195.64       19.89    286.45 o 
  -4   8  19        9.51      210.50    379.30 o 
  -2   8  19      128.73      494.14    278.89 o 
   0   8  19      764.43      724.53    346.17 o 
   2   8  19      249.48      -76.57    280.36 o 
   4   8  19     2021.64     1873.59    311.57 o 
   6   8  19      584.57      240.34    270.66 o 
   8   8  19      112.75      245.97    311.66 o 
  -7   9  19        1.17      -36.59    312.40 o 
  -5   9  19     1163.95      831.31    377.46 o 
  -3   9  19      585.52      815.24    375.78 o 
  -1   9  19        9.28       59.14    367.10 o 
   1   9  19      431.25      681.41    378.56 o 
   3   9  19      443.04      868.36    374.11 o 
   5   9  19       72.55     -112.39    358.95 o 
  -2  10  19       58.09       13.38    397.73 o 
   0  10  19        9.74      -87.39    401.01 o 
 -16   0  20     1141.38     1351.33    549.33 o 
 -14   0  20      225.27     -269.20    484.13 o 
 -12   0  20    16790.32    14352.41    759.43 o 
 -10   0  20     7661.95     7327.82    357.64 o 
  -8   0  20     5166.34     5483.66    304.21 o 
  -6   0  20     6439.90     5339.20    282.64 o 
  -4   0  20    40276.07    43698.84   1470.94 o 
  -2   0  20     4110.97     4551.14    277.55 o 
   0   0  20    19762.59    20353.87    586.06 o 
   2   0  20    11033.28    10790.77    402.10 o 
   4   0  20    15711.61    17049.97    524.01 o 
   6   0  20    34572.88    33553.29   2268.56 o 
   8   0  20    10557.39    10871.32    436.20 o 
  10   0  20    11254.21    10519.56   1468.03 o 
  12   0  20      803.22      285.73    741.71 o 
  14   0  20     6537.96     5969.02   1442.10 o 
 -15   1  20       25.06      463.25    300.42 o 
 -13   1  20       78.42       45.96    269.46 o 
 -11   1  20     1674.84     1925.48    227.08 o 
  -9   1  20     4856.90     4187.55    237.65 o 
  -7   1  20      359.23      120.06    122.13 o 
  -5   1  20     2267.64     2567.70    161.77 o 
  -3   1  20    21868.78    22989.28    565.17 o 
  -1   1  20     6430.68     7809.98    237.79 o 
   1   1  20     5630.44     6121.38    214.70 o 
   3   1  20    11311.25    12332.37    307.42 o 
   5   1  20    19718.83    18613.37    478.09 o 
   7   1  20       27.86       50.31    198.63 o 
   9   1  20     4731.41     4769.24    289.41 o 
  11   1  20     2586.61     2527.01    271.25 o 
  13   1  20      833.39      -41.64    359.55 o 
  15   1  20      640.68      452.76    416.41 o 
 -16   2  20      213.79     -390.33    328.50 o 
 -14   2  20     5974.93     5828.04    560.20 o 
 -12   2  20      103.42     -110.90    265.75 o 
 -10   2  20       59.82      100.55    199.24 o 
  -8   2  20       32.02     -173.73    181.60 o 
  -6   2  20    14818.99    14919.99    461.07 o 
  -4   2  20      703.86      795.70    184.85 o 
  -2   2  20     6881.74     8040.72    266.94 o 
   0   2  20     1321.84     1212.07    147.72 o 
   2   2  20     6696.24     7360.41    308.24 o 
   4   2  20      179.94      230.05    179.65 o 
   6   2  20     8746.32     8563.16    293.69 o 
   8   2  20       32.01      340.65    230.51 o 
  10   2  20     1453.46     1841.96    256.02 o 
  12   2  20      978.46      763.61    297.30 o 
  14   2  20      343.44       14.93    378.34 o 
 -15   3  20      957.81      431.62    322.05 o 
 -13   3  20        9.06       66.12    288.53 o 
 -11   3  20       52.05      113.69    216.84 o 
  -9   3  20     1612.03     1872.14    231.69 o 
  -7   3  20      716.17      951.37    194.16 o 
  -5   3  20    11574.09    10632.24    361.64 o 
  -3   3  20       17.30       86.97    159.85 o 
  -1   3  20      271.16      362.95    115.87 o 
   1   3  20     1700.77     1413.60    248.76 o 
   3   3  20    22005.26    21857.30    471.61 o 
   5   3  20       65.42      188.96    163.43 o 
   7   3  20     1105.43      943.10    225.42 o 
   9   3  20       70.69       50.28    218.32 o 
  11   3  20     3380.54     3418.20    325.84 o 
  13   3  20       28.52     -186.63    309.61 o 
 -14   4  20        7.04     -110.00    367.11 o 
 -12   4  20     1567.19     1758.73    260.93 o 
 -10   4  20      119.94      437.82    216.14 o 
  -8   4  20      718.01      777.98    205.51 o 
  -6   4  20     2265.01     2340.67    211.19 o 
  -4   4  20     1733.04     1890.25    196.11 o 
  -2   4  20     1471.22     1869.89    223.82 o 
   0   4  20     9908.98     9669.17    340.26 o 
   2   4  20     1453.61     1689.52    219.88 o 
   4   4  20       10.83     -120.33    190.42 o 
   6   4  20     7204.83     7109.27    284.05 o 
   8   4  20     1289.19     1362.47    354.95 o 
  10   4  20        0.29      124.36    251.69 o 
  12   4  20     1166.04      504.80    327.56 o 
 -13   5  20      170.33      167.77    375.60 o 
 -11   5  20     4639.13     5606.51    347.99 o 
  -9   5  20    20818.16    21246.67    547.32 o 
  -7   5  20     4086.73     4018.57    247.19 o 
  -5   5  20     3846.70     3566.56    233.28 o 
  -3   5  20    19132.22    17133.42    460.09 o 
  -1   5  20    24826.01    24740.25    638.27 o 
   1   5  20     4702.54     5254.84    280.96 o 
   3   5  20     1911.42     1935.25    248.00 o 
   5   5  20    11086.64    10914.98    348.39 o 
   7   5  20      656.85      902.20    226.19 o 
   9   5  20      487.30      284.11    292.03 o 
  11   5  20       67.71      269.65    337.29 o 
  13   5  20      950.49      596.19    416.49 o 
 -12   6  20       48.58        1.73    295.95 o 
 -10   6  20       69.68       44.78    160.72 o 
  -8   6  20     2870.73     3038.98    277.73 o 
  -6   6  20       55.67      -72.01    237.45 o 
  -4   6  20      660.48      591.07    229.57 o 
  -2   6  20    16563.32    14872.96    440.73 o 
   0   6  20    23535.87    23420.86    568.72 o 
   2   6  20     4894.24     5758.22    412.50 o 
   4   6  20     1206.00      995.65    274.93 o 
   6   6  20    14599.03    14954.25    572.53 o 
   8   6  20    17558.13    17811.49    513.95 o 
  10   6  20     4557.78     5117.37    440.00 o 
 -11   7  20      376.20      273.94    283.80 o 
  -9   7  20     1492.46     1338.62    303.57 o 
  -7   7  20     5817.73     5216.73    349.59 o 
  -5   7  20       48.24      316.73    217.73 o 
  -3   7  20        6.74     -128.55    270.23 o 
  -1   7  20     2581.24     2657.87    282.05 o 
   1   7  20     4206.40     4278.36    298.66 o 
   3   7  20      136.08       15.76    267.12 o 
   5   7  20      754.90      850.78    283.85 o 
   7   7  20       95.29      -75.92    289.74 o 
   9   7  20       55.80      215.11    300.07 o 
 -10   8  20      176.05      329.58    328.16 o 
  -8   8  20        1.28     -217.52    299.94 o 
  -6   8  20     1954.16     1934.39    327.53 o 
  -4   8  20       52.14     -144.44    289.62 o 
  -2   8  20       97.14      157.33    300.43 o 
   0   8  20      238.76      136.53    345.82 o 
   2   8  20      766.56      676.66    302.10 o 
   4   8  20        3.75     -107.13    294.64 o 
   6   8  20      126.09      -93.34    197.67 o 
   8   8  20       23.51     -463.55    309.03 o 
  -7   9  20      389.95      618.30    331.40 o 
  -5   9  20      379.92      329.83    381.63 o 
  -3   9  20      183.45       65.95    443.81 o 
  -1   9  20      153.43      796.42    386.86 o 
   1   9  20     1636.61     2485.08    411.83 o 
   3   9  20     2934.69     2384.96    495.53 o 
   5   9  20     1346.76     1328.61    332.24 o 
 -15   1  21      865.58      539.08    373.49 o 
 -13   1  21      360.20      274.76    282.89 o 
 -11   1  21    14668.53    15573.81    438.02 o 
  -9   1  21    11119.82    10285.22    336.60 o 
  -7   1  21       60.76     -214.13    142.76 o 
  -5   1  21      369.37      175.99    172.62 o 
  -3   1  21    30924.25    31749.75    911.31 o 
  -1   1  21     1693.61     2412.00    178.29 o 
   1   1  21      990.38     1219.90    162.52 o 
   3   1  21     2125.13     2436.08    201.97 o 
   5   1  21     3043.71     2982.51    262.99 o 
   7   1  21    11736.22    11868.37    431.13 o 
   9   1  21     1137.02      928.33    229.96 o 
  11   1  21       26.13     -376.94    286.52 o 
  13   1  21      240.10     -329.65    463.26 o 
 -16   2  21       63.12      334.40    348.71 o 
 -14   2  21     2689.99     2535.80    330.46 o 
 -12   2  21       44.02     -108.61    263.76 o 
 -10   2  21     3188.97     2787.50    234.68 o 
  -8   2  21      476.43      245.01    203.24 o 
  -6   2  21    16689.53    15922.59    394.67 o 
  -4   2  21    11489.50    11248.60    390.83 o 
  -2   2  21    39492.17    39051.39    794.26 o 
   0   2  21     6382.88     6013.83    210.55 o 
   2   2  21     1709.81     1637.77    189.86 o 
   4   2  21     7532.75     7286.24    404.40 o 
   6   2  21    26569.91    24544.18    569.86 o 
   8   2  21     8140.67     8735.75    321.83 o 
  10   2  21     2361.17     2590.35    255.21 o 
  12   2  21        2.88     -456.55    305.50 o 
  14   2  21     1100.38      383.75    759.32 o 
 -15   3  21       71.10      432.09    329.62 o 
 -13   3  21     1756.76     1784.35    323.22 o 
 -11   3  21      584.35      725.92    223.26 o 
  -9   3  21     1985.51     1726.22    225.09 o 
  -7   3  21     1162.18      819.70    204.77 o 
  -5   3  21      853.18      631.02    193.50 o 
  -3   3  21      289.03      403.08    175.82 o 
  -1   3  21     8716.95     7934.61    340.35 o 
   1   3  21     8767.37     9251.49    336.18 o 
   3   3  21     1442.90     1495.00    195.07 o 
   5   3  21     3097.42     2740.50    226.28 o 
   7   3  21     4367.43     4398.39    317.37 o 
   9   3  21     2618.37     2794.96    256.86 o 
  11   3  21     1886.33     1584.25    313.40 o 
  13   3  21      766.52      948.57    338.51 o 
 -14   4  21      289.73      489.81    373.16 o 
 -12   4  21     3314.79     3588.08    313.45 o 
 -10   4  21     2857.62     2836.31    267.28 o 
  -8   4  21    11337.33    11174.20    385.61 o 
  -6   4  21       90.44      275.47    219.25 o 
  -4   4  21     6575.31     6997.83    274.87 o 
  -2   4  21    15308.17    15702.26    438.98 o 
   0   4  21    16911.91    16346.17    454.64 o 
   2   4  21     4633.53     4077.90    370.84 o 
   4   4  21     3340.03     4094.87    242.66 o 
   6   4  21     4587.97     4624.47    264.45 o 
   8   4  21     3879.82     4334.74    328.95 o 
  10   4  21     3039.56     3340.23    552.74 o 
  12   4  21      744.13      311.63    268.27 o 
 -13   5  21      150.12     -513.51    365.03 o 
 -11   5  21      120.80      155.34    281.37 o 
  -9   5  21     1261.80     1427.45    244.02 o 
  -7   5  21     1961.51     2396.44    232.75 o 
  -5   5  21     3121.99     3660.19    270.61 o 
  -3   5  21       64.21      395.02    226.95 o 
  -1   5  21      212.23      128.14    260.39 o 
   1   5  21     2165.56     2437.26    281.95 o 
   3   5  21     1538.07     1432.87    246.13 o 
   5   5  21      554.48      683.33    269.05 o 
   7   5  21      625.82      789.46    239.59 o 
   9   5  21       54.41       11.41    337.89 o 
  11   5  21       14.00     -173.33    336.64 o 
 -12   6  21      554.61      475.82    310.05 o 
 -10   6  21     1179.38     1621.16    324.62 o 
  -8   6  21     4805.55     5385.69    318.81 o 
  -6   6  21       82.07      269.29    249.86 o 
  -4   6  21      576.36      233.56    238.12 o 
  -2   6  21     4729.19     5083.04    304.52 o 
   0   6  21     1643.83     2289.84    266.81 o 
   2   6  21        0.05       64.85    252.90 o 
   4   6  21       22.70       58.43    255.83 o 
   6   6  21     1530.38     1821.07    304.63 o 
   8   6  21        0.51      127.81    292.80 o 
  10   6  21      133.15      -82.68    452.94 o 
 -11   7  21      422.44       77.50    238.37 o 
  -9   7  21        2.10      366.11    314.90 o 
  -7   7  21      658.05      726.56    300.34 o 
  -5   7  21       52.40     -111.03    321.24 o 
  -3   7  21      149.67      286.74    287.05 o 
  -1   7  21     5108.00     4602.71    310.07 o 
   1   7  21     4236.47     4161.49    307.19 o 
   3   7  21      402.19      468.64    336.83 o 
   5   7  21      112.03      122.45    283.24 o 
   7   7  21     5988.01     5823.98    380.09 o 
   9   7  21     2681.25     2719.54    346.72 o 
  -8   8  21     1095.52      535.76    374.59 o 
  -6   8  21     1090.21     1080.38    320.75 o 
  -4   8  21       54.11      111.98    308.26 o 
  -2   8  21      765.17      847.76    307.09 o 
   0   8  21     1813.32     1495.38    515.09 o 
   2   8  21     1222.58     1130.66    312.86 o 
   4   8  21      383.65      327.97    304.16 o 
   6   8  21       25.27     -372.20    289.29 o 
  -5   9  21       26.37     -273.63    388.51 o 
  -3   9  21     2829.35     2902.71    423.52 o 
  -1   9  21     1159.83     1492.26    513.11 o 
   1   9  21      227.37      371.77    385.57 o 
   3   9  21       46.50      529.07    394.68 o 
 -16   0  22     5098.02     4949.51    659.61 o 
 -14   0  22     4201.83     5226.57   1705.94 o 
 -12   0  22     6007.85     5383.00    629.32 o 
 -10   0  22    59517.75    56320.19   2415.14 o 
  -8   0  22    29065.82    26490.46    877.25 o 
  -6   0  22     4955.71     4571.03    292.65 o 
  -4   0  22     6994.37     8477.85    368.05 o 
  -2   0  22   142401.16   149332.16   3708.63 o 
   0   0  22    30846.09    37366.87    986.30 o 
   2   0  22    11468.45    12119.96    444.55 o 
   4   0  22      837.58      734.38    250.72 o 
   6   0  22    19758.90    20041.59   1603.22 o 
   8   0  22     2546.04     2175.40    473.25 o 
  10   0  22     1456.64     1129.51    845.73 o 
  12   0  22      934.98      136.91    778.25 o 
  14   0  22      228.78      242.29    718.09 o 
 -15   1  22       36.98       24.56    387.76 o 
 -13   1  22      410.43      216.26    345.38 o 
 -11   1  22      582.59      345.72    220.28 o 
  -9   1  22      604.50      705.97    217.98 o 
  -7   1  22     1279.92      913.48    177.84 o 
  -5   1  22     2970.58     2702.99    208.97 o 
  -3   1  22    11024.63    10888.03    326.58 o 
  -1   1  22    40124.55    43472.00    742.25 o 
   1   1  22     9973.30    11083.09    299.18 o 
   3   1  22     5634.45     5951.18    261.36 o 
   5   1  22    27104.55    26362.71    747.18 o 
   7   1  22    34236.89    33217.59    671.89 o 
   9   1  22     3670.33     4064.49    305.08 o 
  11   1  22      231.70     -315.58    310.22 o 
  13   1  22     2716.53     1872.47    782.52 o 
 -14   2  22     1533.84      963.58    319.99 o 
 -12   2  22     1671.61     1855.98    307.36 o 
 -10   2  22      526.41      637.26    257.89 o 
  -8   2  22      228.32       53.56    211.68 o 
  -6   2  22     1903.89     1401.08    211.88 o 
  -4   2  22    10345.12    10315.40    341.05 o 
  -2   2  22     9027.83     8582.26    423.59 o 
   0   2  22     1566.99     1373.35    181.65 o 
   2   2  22     5474.77     4958.99    243.19 o 
   4   2  22      956.28      917.99    202.82 o 
   6   2  22     5991.31     5964.58    306.84 o 
   8   2  22     4002.44     3958.11    302.74 o 
  10   2  22     1156.82      625.28    349.64 o 
  12   2  22       46.65     -425.18    389.59 o 
  14   2  22      670.55      438.67    418.67 o 
 -15   3  22        7.40      454.53    344.18 o 
 -13   3  22     3874.79     2974.45    338.23 o 
 -11   3  22     2135.78     2612.87    319.05 o 
  -9   3  22     1728.84     1837.27    231.09 o 
  -7   3  22     4406.14     4221.66    260.97 o 
  -5   3  22     7202.82     7882.89    289.40 o 
  -3   3  22      457.06       42.62    182.15 o 
  -1   3  22     2002.34     1753.80    236.30 o 
   1   3  22     1512.54     1912.31    222.93 o 
   3   3  22     1111.48     1016.22    203.57 o 
   5   3  22       19.73     -221.76    208.14 o 
   7   3  22    10358.64    10088.06    370.70 o 
   9   3  22      853.98     1081.64    222.10 o 
  11   3  22     2381.74     1993.44    289.82 o 
  13   3  22       65.47     -200.76    334.11 o 
 -14   4  22       13.05      250.46    326.68 o 
 -12   4  22      326.35      189.04    198.84 o 
 -10   4  22      306.26      360.32    242.89 o 
  -8   4  22      135.17      159.72    152.09 o 
  -6   4  22     7335.13     7307.06    309.79 o 
  -4   4  22      605.32      388.59    217.09 o 
  -2   4  22       21.93      301.04    246.43 o 
   0   4  22    12445.39    11772.66    390.76 o 
   2   4  22    25047.98    23584.49    621.08 o 
   4   4  22    11640.17    10808.79    382.52 o 
   6   4  22       22.00     -141.92    220.20 o 
   8   4  22     3895.53     4016.78    304.99 o 
  10   4  22    10002.00     9827.47    592.49 o 
  12   4  22     2293.19     1374.25    461.27 o 
 -13   5  22     1154.82     1309.68    408.75 o 
 -11   5  22     4699.00     4156.33    374.13 o 
  -9   5  22     1694.89     1566.68    258.75 o 
  -7   5  22    12800.50    12527.96    385.00 o 
  -5   5  22    12290.80    11684.58    401.36 o 
  -3   5  22     6308.34     7467.68    333.52 o 
  -1   5  22     8757.43     7602.97    581.80 o 
   1   5  22     8795.92     9237.32    361.49 o 
   3   5  22     3810.26     3365.07    288.92 o 
   5   5  22      317.31      114.41    261.20 o 
   7   5  22     7408.09     7282.63    385.93 o 
   9   5  22      132.95       71.37    297.32 o 
  11   5  22      155.08     -150.50    341.58 o 
 -12   6  22      183.08       -6.16    311.79 o 
 -10   6  22     2914.63     2863.49    298.93 o 
  -8   6  22       11.31       30.95    295.62 o 
  -6   6  22     1282.96     1489.57    270.89 o 
  -4   6  22     5263.65     5601.67    316.44 o 
  -2   6  22     6453.52     7054.46    352.09 o 
   0   6  22       11.36      -77.45    248.33 o 
   2   6  22     2535.99     2607.46    283.34 o 
   4   6  22     3471.77     3807.70    315.31 o 
   6   6  22     2535.29     1838.97    307.96 o 
   8   6  22      480.25      536.97    314.55 o 
  10   6  22      116.13      358.06    552.93 o 
 -11   7  22       48.80      -45.66    447.70 o 
  -9   7  22       33.21      392.23    319.33 o 
  -7   7  22       17.77      155.25    308.89 o 
  -5   7  22       81.98      -22.04    330.44 o 
  -3   7  22      548.33      163.05    292.37 o 
  -1   7  22       18.66      177.78    262.68 o 
   1   7  22      130.84       28.85    273.00 o 
   3   7  22      143.38      134.53    345.34 o 
   5   7  22     1560.87     1661.13    315.76 o 
   7   7  22       32.33       30.43    309.80 o 
   9   7  22       66.95      422.46    333.71 o 
  -8   8  22       55.61       42.07    416.25 o 
  -6   8  22       31.99      153.28    327.25 o 
  -4   8  22      577.44      665.56    322.72 o 
  -2   8  22       86.28      -97.42    363.47 o 
   0   8  22       78.00      434.78    372.33 o 
   2   8  22      821.71      671.08    319.17 o 
   4   8  22      414.05      355.45    314.74 o 
   6   8  22      594.01      683.05    333.17 o 
  -5   9  22       35.94      -50.05    404.40 o 
  -3   9  22      126.83     -269.36    394.86 o 
  -1   9  22      366.26      907.88    410.71 o 
   1   9  22      546.87      650.44    405.35 o 
   3   9  22       23.15      319.60    395.94 o 
 -15   1  23      479.40      226.92    480.23 o 
 -13   1  23      784.33      617.81    354.83 o 
 -11   1  23     1677.95      827.82    273.15 o 
  -9   1  23    15504.71    14830.96    481.80 o 
  -7   1  23     7003.67     7643.02    495.69 o 
  -5   1  23     1219.98      969.63    200.97 o 
  -3   1  23      135.31       62.29    188.68 o 
  -1   1  23    54626.88    64722.49   1052.43 o 
   1   1  23     9485.51     9965.39    290.06 o 
   3   1  23     1085.73     1325.09    209.18 o 
   5   1  23     2204.04     2114.82    279.11 o 
   7   1  23    23299.78    23786.51    821.35 o 
   9   1  23     3371.42     3372.98    348.79 o 
  11   1  23     2572.70     1967.21    526.51 o 
  13   1  23      211.44     -491.37    411.15 o 
 -14   2  23      125.87       14.96    380.17 o 
 -12   2  23       58.04     -367.69    277.91 o 
 -10   2  23     7344.45     7802.25    401.90 o 
  -8   2  23        0.89     -264.76    190.01 o 
  -6   2  23     1797.22     2030.92    228.54 o 
  -4   2  23     1675.74     1550.50    336.10 o 
  -2   2  23     2614.45     2424.55    225.13 o 
   0   2  23     2977.88     2616.73    264.06 o 
   2   2  23     1921.53     1369.07    219.46 o 
   4   2  23     2457.90     1335.89    324.22 o 
   6   2  23     1979.88     1216.47    243.62 o 
   8   2  23     5785.78     5870.81    306.35 o 
  10   2  23       47.02     -280.07    186.71 o 
  12   2  23      855.85      277.12    394.29 o 
 -15   3  23       65.81      316.77    354.53 o 
 -13   3  23        5.62      -42.72    316.36 o 
 -11   3  23     1824.12     1826.45    334.99 o 
  -9   3  23      178.87       73.58    215.57 o 
  -7   3  23      905.11      849.96    234.15 o 
  -5   3  23     1983.25     2142.08    222.73 o 
  -3   3  23      726.52      698.57    226.65 o 
  -1   3  23      149.21      176.57    227.30 o 
   1   3  23     3376.15     3741.63    292.71 o 
   3   3  23      985.47      526.14    234.89 o 
   5   3  23      866.44      986.38    227.00 o 
   7   3  23     2352.04     2613.39    258.02 o 
   9   3  23      133.59      656.42    524.41 o 
  11   3  23       57.96     -373.14    248.76 o 
  13   3  23      534.64      -89.00    427.17 o 
 -14   4  23     1408.72     1054.06    387.27 o 
 -12   4  23      603.79      867.47    280.61 o 
 -10   4  23    25176.47    23432.59    781.42 o 
  -8   4  23     1783.32     1918.96    251.55 o 
  -6   4  23       29.42      144.66    198.43 o 
  -4   4  23     6335.37     6748.60    352.79 o 
  -2   4  23    52577.98    52165.30   1116.00 o 
   0   4  23     3990.51     4338.98    292.95 o 
   2   4  23     1516.51     1473.58    248.62 o 
   4   4  23     1155.08      925.12    247.63 o 
   6   4  23     4923.36     4746.75    320.49 o 
   8   4  23        3.13     -403.67    269.75 o 
  10   4  23      588.94      821.52    329.17 o 
  12   4  23      218.61     -550.38    831.31 o 
 -13   5  23      144.09      430.77    406.34 o 
 -11   5  23        1.17      -37.51    304.84 o 
  -9   5  23        7.22      249.21    250.13 o 
  -7   5  23      567.68      398.50    269.87 o 
  -5   5  23      610.25      363.50    252.35 o 
  -3   5  23     3100.13     3710.15    288.17 o 
  -1   5  23     1951.63     1673.28    273.19 o 
   1   5  23      325.36       55.27    247.19 o 
   3   5  23       50.78     -132.10    255.41 o 
   5   5  23     2185.22     2496.87    300.38 o 
   7   5  23     3486.33     3102.09    304.36 o 
   9   5  23     1968.66     1549.32    331.66 o 
  11   5  23      786.67      189.30    406.25 o 
 -12   6  23       95.51      -98.22    324.85 o 
 -10   6  23     3207.04     4157.43    447.18 o 
  -8   6  23      833.15      805.60    324.88 o 
  -6   6  23     2989.81     3553.25    315.43 o 
  -4   6  23     2539.16     2313.59    281.77 o 
  -2   6  23     5871.43     6227.93    423.76 o 
   0   6  23     1702.87     2078.44    285.58 o 
   2   6  23     1231.27     1418.20    279.43 o 
   4   6  23     1091.99      894.50    324.30 o 
   6   6  23     1041.38     1285.50    327.51 o 
   8   6  23      564.08      783.88    327.14 o 
  10   6  23       17.66     -499.26    438.26 o 
  -9   7  23      119.34      -39.91    330.39 o 
  -7   7  23      630.43      372.87    332.10 o 
  -5   7  23     2726.81     2825.31    328.28 o 
  -3   7  23     2527.41     2947.65    331.88 o 
  -1   7  23     1636.47     2074.41    297.68 o 
   1   7  23      828.71      843.27    285.97 o 
   3   7  23     3958.66     3907.47    475.91 o 
   5   7  23     4887.68     5083.13    379.00 o 
   7   7  23     2303.87     2550.39    351.22 o 
  -8   8  23      143.06     -131.35    337.99 o 
  -6   8  23      132.52       16.04    381.55 o 
  -4   8  23      876.19      393.59    322.87 o 
  -2   8  23      566.67      914.57    391.63 o 
   0   8  23     1906.81     1661.23    403.40 o 
   2   8  23      707.21      761.19    330.36 o 
   4   8  23      143.07      133.35    329.57 o 
   6   8  23       28.15      -79.16    334.79 o 
  -3   9  23      653.57      880.81    421.05 o 
  -1   9  23      948.31     1439.52    439.80 o 
   1   9  23     1853.90     2185.77    491.27 o 
 -14   0  24     6261.09     5805.04   1756.78 o 
 -12   0  24     1973.92     1677.66    526.05 o 
 -10   0  24     8019.71     7561.93   1150.78 o 
  -8   0  24    19329.67    18878.84    881.97 o 
  -6   0  24       46.61     -487.37    324.91 o 
  -4   0  24    14943.14    15807.29    536.52 o 
  -2   0  24      195.67      361.77    243.69 o 
   0   0  24    11865.31    12473.03    467.68 o 
   2   0  24     6777.73     7032.73    553.44 o 
   4   0  24      129.27     -463.34    370.93 o 
   6   0  24     3520.97     2918.43    417.93 o 
   8   0  24     5274.08     5852.00    943.64 o 
  10   0  24     5427.95     4619.38    791.90 o 
  12   0  24     1227.46       82.06    599.20 o 
 -15   1  24       64.12     -209.00    395.10 o 
 -13   1  24      336.57     -430.25    365.63 o 
 -11   1  24       30.80     -395.80    403.78 o 
  -9   1  24      333.27      -70.35    259.82 o 
  -7   1  24     4419.03     4486.39    369.48 o 
  -5   1  24     7712.29     7159.56    330.08 o 
  -3   1  24     1314.00     1621.30    214.91 o 
  -1   1  24      101.28      731.83    199.18 o 
   1   1  24    13464.77    14027.13    383.79 o 
   3   1  24     7775.56     8473.85    310.64 o 
   5   1  24     1474.14     1437.48    231.96 o 
   7   1  24      276.34     -188.46    275.62 o 
   9   1  24     2576.93     1952.14    382.27 o 
  11   1  24      137.78     -477.20    380.01 o 
  13   1  24        0.55     -203.20    580.60 o 
 -14   2  24        2.66      -89.07    399.39 o 
 -12   2  24       14.43     -413.44    355.28 o 
 -10   2  24    15668.75    15868.89    471.98 o 
  -8   2  24      203.18      -23.60    207.82 o 
  -6   2  24     9691.83     9436.20    331.64 o 
  -4   2  24     4430.62     4422.62    356.71 o 
  -2   2  24     9928.71     9880.97    360.93 o 
   0   2  24      228.28      120.13    244.12 o 
   2   2  24     3190.95     3453.83    250.48 o 
   4   2  24     1141.04      594.38    179.88 o 
   6   2  24      103.04     -103.32    235.00 o 
   8   2  24     2964.43     3209.99    290.24 o 
  10   2  24       43.20     -426.01    284.01 o 
  12   2  24      239.34     -206.73    411.12 o 
 -13   3  24        2.55     -326.92    327.94 o 
 -11   3  24      174.94      -55.39    252.50 o 
  -9   3  24     5353.90     5566.83    374.32 o 
  -7   3  24      141.52      115.01    220.84 o 
  -5   3  24       12.84     -279.08    209.70 o 
  -3   3  24     1293.27     1276.92    250.55 o 
  -1   3  24    21401.98    20760.67    586.73 o 
   1   3  24     3090.47     3039.13    389.33 o 
   3   3  24     2969.03     2735.25    279.59 o 
   5   3  24     5205.68     4414.14    279.79 o 
   7   3  24    15427.11    14547.92    513.06 o 
   9   3  24     3317.30     2746.01    289.26 o 
  11   3  24     2127.52     1098.36    387.90 o 
 -12   4  24      372.89      538.08    287.90 o 
 -10   4  24       62.97      317.53    284.92 o 
  -8   4  24     3158.64     3155.47    268.86 o 
  -6   4  24      492.11      894.41    260.86 o 
  -4   4  24     1804.41     1645.91    244.97 o 
  -2   4  24     5604.15     6338.68    352.55 o 
   0   4  24     2840.88     2904.95    280.06 o 
   2   4  24      306.07     -102.83    242.76 o 
   4   4  24     2956.96     2520.65    208.07 o 
   6   4  24     1231.44      956.71    283.16 o 
   8   4  24      547.60      249.30    319.27 o 
  10   4  24      581.34      775.48    348.10 o 
  12   4  24       71.71     -403.11    466.44 o 
 -11   5  24     3747.57     3654.19    364.93 o 
  -9   5  24    12934.73    13000.04    509.41 o 
  -7   5  24       69.63      220.50    272.87 o 
  -5   5  24     7882.39     8336.11    362.72 o 
  -3   5  24    12106.73    12217.21    426.70 o 
  -1   5  24    18796.51    18560.98    520.41 o 
   1   5  24      131.80       77.57    242.36 o 
   3   5  24      307.85      323.02    266.14 o 
   5   5  24     3542.40     3454.16    323.92 o 
   7   5  24     2464.23     2408.21    347.01 o 
   9   5  24       30.25      299.38    330.34 o 
  11   5  24      367.15      368.37    475.33 o 
 -10   6  24      506.42      583.84    333.54 o 
  -8   6  24      209.97      -65.07    311.56 o 
  -6   6  24      673.17      723.19    278.83 o 
  -4   6  24     2792.56     3111.59    307.66 o 
  -2   6  24     1324.23     1212.69    322.29 o 
   0   6  24      930.22      691.30    279.80 o 
   2   6  24     4203.98     4121.63    324.15 o 
   4   6  24     9156.87     9469.97    407.89 o 
   6   6  24     9832.83    10232.90    461.79 o 
   8   6  24     1474.99     1525.60    343.78 o 
  -9   7  24        1.19        7.11    334.92 o 
  -7   7  24      201.33      241.69    327.77 o 
  -5   7  24     1486.34     1321.13    334.24 o 
  -3   7  24     2463.61     2416.54    351.32 o 
  -1   7  24      132.88       -4.06    299.45 o 
   1   7  24       42.92       64.86    287.18 o 
   3   7  24      108.92        0.50    336.28 o 
   5   7  24       52.98     -132.16    317.34 o 
   7   7  24       96.66      118.09    348.94 o 
  -6   8  24       73.49      248.42    413.76 o 
  -4   8  24      816.56      809.58    341.78 o 
  -2   8  24     2459.63     2052.51    439.02 o 
   0   8  24       90.82      100.07    381.80 o 
   2   8  24      282.82      -99.45    399.55 o 
   4   8  24      485.09      643.46    339.62 o 
 -13   1  25     1658.45     1733.83    570.00 o 
 -11   1  25     3106.71     2784.83    312.09 o 
  -9   1  25     9955.06    10137.21    716.93 o 
  -7   1  25     7990.28     8698.18    675.37 o 
  -5   1  25     4723.94     4781.54    269.43 o 
  -3   1  25    21477.10    23248.45    524.63 o 
  -1   1  25    20791.01    22574.61    504.76 o 
   1   1  25      357.44      115.29    205.93 o 
   3   1  25      454.04      374.08    241.58 o 
   5   1  25     7396.59     7602.49    360.68 o 
   7   1  25     3804.90     3600.28    426.56 o 
   9   1  25      206.97     -448.59    299.06 o 
  11   1  25     1433.66      327.88    472.35 o 
  13   1  25       10.05     -141.59    431.45 o 
 -14   2  25       45.67     -167.22    548.56 o 
 -12   2  25     1039.59      903.37    437.40 o 
 -10   2  25     7188.83     7798.02    619.59 o 
  -8   2  25     1630.83      853.14    218.81 o 
  -6   2  25     9587.30     8715.29    355.72 o 
  -4   2  25      274.00      219.94    218.14 o 
  -2   2  25       10.48      166.37    233.47 o 
   0   2  25     2098.38     2084.12    251.44 o 
   2   2  25    22319.02    21868.98    608.70 o 
   4   2  25     8365.27     8018.82    315.11 o 
   6   2  25    10065.17    10181.36    507.69 o 
   8   2  25      772.81      350.20    304.71 o 
  10   2  25     1836.78      704.09    315.00 o 
  12   2  25     1958.17     1207.24    531.40 o 
 -13   3  25      763.94      666.43    393.07 o 
 -11   3  25       85.51     -184.15    256.06 o 
  -9   3  25      941.00     1200.30    298.44 o 
  -7   3  25       68.39     -135.67    232.24 o 
  -5   3  25     3103.22     2879.18    300.45 o 
  -3   3  25      904.67     1250.51    259.54 o 
  -1   3  25     1180.99      793.75    261.39 o 
   1   3  25     3099.74     2875.82    275.48 o 
   3   3  25      311.65     -257.13    251.10 o 
   5   3  25      518.17      289.61    271.96 o 
   7   3  25     1495.96     1328.27    291.47 o 
   9   3  25     2443.79     2057.35    319.36 o 
  11   3  25       26.74     -511.40    407.00 o 
 -12   4  25      536.96      318.94    304.48 o 
 -10   4  25     2119.87     1698.03    326.28 o 
  -8   4  25     5407.25     5709.24    314.18 o 
  -6   4  25      151.51      317.95    265.34 o 
  -4   4  25     1302.41      996.15    268.52 o 
  -2   4  25     1470.09     1366.33    192.27 o 
   0   4  25    11403.23    12038.60    427.02 o 
   2   4  25       10.81     -387.61    258.41 o 
   4   4  25      121.15      493.62    254.14 o 
   6   4  25     9510.02     8752.93    556.36 o 
   8   4  25     5317.56     6007.75    646.42 o 
  10   4  25        0.80     -248.89    317.23 o 
 -11   5  25     1073.90      759.39    313.25 o 
  -9   5  25     1157.28     1164.54    303.72 o 
  -7   5  25        7.79      397.45    289.86 o 
  -5   5  25      830.47     1238.17    298.84 o 
  -3   5  25     2677.47     2749.18    296.96 o 
  -1   5  25     3757.96     3939.12    316.15 o 
   1   5  25      399.58       32.08    294.25 o 
   3   5  25        4.62     -294.24    304.07 o 
   5   5  25      957.39      333.11    308.61 o 
   7   5  25      631.16       47.34    339.45 o 
   9   5  25      471.79      330.12    344.11 o 
 -10   6  25        9.45     -142.89    336.48 o 
  -8   6  25     1963.92     2339.39    365.49 o 
  -6   6  25       11.01      -88.59    291.12 o 
  -4   6  25       89.94       -3.35    285.80 o 
  -2   6  25      512.86     -120.75    318.31 o 
   0   6  25     1572.15     1788.73    298.18 o 
   2   6  25      108.93     -148.65    283.08 o 
   4   6  25      227.01     -146.95    295.61 o 
   6   6  25      353.65      227.79    327.80 o 
   8   6  25      178.29     -318.72    325.13 o 
  -9   7  25      511.43      663.29    356.09 o 
  -7   7  25      170.69      155.73    332.32 o 
  -5   7  25      247.42      -49.46    334.13 o 
  -3   7  25       80.03     -103.36    320.30 o 
  -1   7  25      101.75      108.96    296.83 o 
   1   7  25       92.87       67.52    301.77 o 
   3   7  25      514.05      407.31    388.02 o 
   5   7  25      106.18     -376.96    330.77 o 
   7   7  25      162.58     -220.24    340.68 o 
  -6   8  25       69.39     -139.50    416.42 o 
  -4   8  25      534.65        5.15    354.18 o 
  -2   8  25      331.68      467.38    411.85 o 
   0   8  25       33.29      187.20    404.49 o 
   2   8  25        4.50      118.19    399.37 o 
   4   8  25      127.47      392.52    340.68 o 
 -14   0  26     3542.94     2755.46    794.82 o 
 -12   0  26     2245.86     1925.36    562.42 o 
 -10   0  26     2721.85     1835.99    441.89 o 
  -8   0  26      687.54      246.37    384.86 o 
  -6   0  26    25713.82    23327.10    921.99 o 
  -4   0  26    34109.13    38334.82   1163.65 o 
  -2   0  26    25052.68    26496.27   1033.19 o 
   0   0  26      773.59      909.54    274.23 o 
   2   0  26    25255.66    27619.37    915.65 o 
   4   0  26     6435.62     7633.61    776.72 o 
   6   0  26    19996.47    20534.57   1176.29 o 
   8   0  26      945.09      306.89    440.49 o 
  10   0  26        7.11     -771.29    514.19 o 
  12   0  26       15.01     -985.04    674.51 o 
 -13   1  26        5.02     -566.40    377.60 o 
 -11   1  26        2.59     -463.21    308.81 o 
  -9   1  26      429.70      157.64    325.03 o 
  -7   1  26      411.95     -258.87    257.98 o 
  -5   1  26     7850.28     8217.06    357.20 o 
  -3   1  26     2122.63     2128.94    237.02 o 
  -1   1  26      145.68      734.99    241.62 o 
   1   1  26     5718.04     6331.50    342.45 o 
   3   1  26    16598.50    16800.84    446.76 o 
   5   1  26     6406.28     5867.27    343.48 o 
   7   1  26      445.34       68.15    334.17 o 
   9   1  26     1734.49      744.00    327.98 o 
  11   1  26     3860.99     1959.66    534.39 o 
 -14   2  26       33.60     -351.64    614.35 o 
 -12   2  26     1869.13     1416.34    398.15 o 
 -10   2  26      310.75      107.82    288.84 o 
  -8   2  26     3362.55     3086.67    257.79 o 
  -6   2  26      146.50       80.22    223.64 o 
  -4   2  26      150.76     -158.02    246.63 o 
  -2   2  26     2843.99     2836.98    322.24 o 
   0   2  26     5360.66     6114.92    317.02 o 
   2   2  26     2535.93     2717.10    275.28 o 
   4   2  26     2273.46     2308.19    284.60 o 
   6   2  26    13514.19    13367.64    459.42 o 
   8   2  26      954.37      357.70    315.05 o 
  10   2  26      391.46     -367.16    352.37 o 
  12   2  26     1409.41     -240.61    602.92 o 
 -13   3  26      936.33     1517.61    486.43 o 
 -11   3  26     6053.35     7487.66    388.75 o 
  -9   3  26     5833.92     5665.50    502.97 o 
  -7   3  26      675.54      578.17    249.40 o 
  -5   3  26      186.89      251.49    284.73 o 
  -3   3  26    19967.04    20483.44    551.01 o 
  -1   3  26     5769.74     6261.10    338.63 o 
   1   3  26       95.79      154.59    250.88 o 
   3   3  26        3.63     -365.08    243.39 o 
   5   3  26     2112.51     2003.88    302.43 o 
   7   3  26      268.21     -411.23    324.04 o 
   9   3  26      333.19     -149.73    354.02 o 
  11   3  26      314.11      252.33    418.90 o 
 -12   4  26        3.11     -303.77    303.73 o 
 -10   4  26      197.87     -148.51    220.45 o 
  -8   4  26      392.72       42.55    311.75 o 
  -6   4  26        3.96       49.27    273.39 o 
  -4   4  26      446.84      418.97    268.82 o 
  -2   4  26     9236.15     8673.40    386.10 o 
   0   4  26     5845.71     5288.10    332.93 o 
   2   4  26     3071.85     3657.76    309.13 o 
   4   4  26     1353.63     1183.65    301.91 o 
   6   4  26     6399.22     6078.20    424.22 o 
   8   4  26     6643.49     6525.34    556.73 o 
  10   4  26     1214.92      337.65    362.67 o 
 -11   5  26       36.38      395.52    358.09 o 
  -9   5  26     2080.81     1889.57    344.01 o 
  -7   5  26    12888.99    12449.30    656.10 o 
  -5   5  26      407.45      691.97    296.75 o 
  -3   5  26     1034.40     1165.35    298.18 o 
  -1   5  26     2548.04     1700.27    328.53 o 
   1   5  26     4741.22     5024.42    306.85 o 
   3   5  26       33.57     -432.34    288.23 o 
   5   5  26      525.47     -173.74    315.80 o 
   7   5  26      133.72     -331.57    343.92 o 
   9   5  26        9.15      -24.84    350.52 o 
 -10   6  26      468.43      577.51    359.24 o 
  -8   6  26      574.69      441.58    346.75 o 
  -6   6  26     3913.63     4197.46    356.30 o 
  -4   6  26       80.44     -393.09    293.30 o 
  -2   6  26       38.60     -433.96    289.31 o 
   0   6  26     5181.72     4826.76    346.83 o 
   2   6  26     5531.70     5488.23    402.36 o 
   4   6  26     1071.46      930.91    323.57 o 
   6   6  26      160.30      727.64    399.08 o 
   8   6  26      363.24     -127.55    347.12 o 
  -7   7  26       31.39       62.23    346.02 o 
  -5   7  26       31.18      385.17    337.44 o 
  -3   7  26      536.26      534.09    329.28 o 
  -1   7  26       17.53     -217.96    311.19 o 
   1   7  26      854.83      553.60    313.11 o 
   3   7  26     1254.22     1325.96    368.75 o 
   5   7  26      575.76      488.40    341.73 o 
  -4   8  26      224.91       16.15    359.52 o 
  -2   8  26      765.74       62.29    418.23 o 
   0   8  26      281.70      481.97    423.20 o 
   2   8  26        6.32      187.57    417.44 o 
 -13   1  27      289.80     -367.27    409.04 o 
 -11   1  27      949.13      379.29    309.31 o 
  -9   1  27      216.43     -302.26    201.50 o 
  -7   1  27     4923.24     5771.64    352.64 o 
  -5   1  27      298.51     -159.20    258.78 o 
  -3   1  27      420.24      656.73    225.67 o 
  -1   1  27     4241.80     5609.38    308.38 o 
   1   1  27     5119.27     6374.58    322.65 o 
   3   1  27     1837.26     2345.94    364.13 o 
   5   1  27      824.83      281.95    290.56 o 
   7   1  27     6330.79     6561.44    606.28 o 
   9   1  27      449.71      -85.15    456.61 o 
  11   1  27      896.90     -672.75    448.50 o 
 -12   2  27      291.20     -467.55    558.13 o 
 -10   2  27      866.12      630.53    313.16 o 
  -8   2  27      987.48      865.58    283.21 o 
  -6   2  27     1449.35     1143.88    253.32 o 
  -4   2  27      378.89      -17.84    258.36 o 
  -2   2  27     1701.10     1948.74    465.30 o 
   0   2  27       48.57      213.45    249.85 o 
   2   2  27       44.69     -141.67    252.79 o 
   4   2  27      135.36     -229.78    254.47 o 
   6   2  27     1446.36      927.65    344.99 o 
   8   2  27       10.91     -566.92    386.15 o 
  10   2  27      423.06     -419.74    353.19 o 
 -13   3  27      322.42      244.20    787.13 o 
 -11   3  27     2300.21     2434.38    337.32 o 
  -9   3  27      147.47     -311.44    262.81 o 
  -7   3  27      791.40     1000.84    295.39 o 
  -5   3  27      256.90      -64.19    263.50 o 
  -3   3  27     2039.80     2412.88    329.71 o 
  -1   3  27       42.67       93.12    266.67 o 
   1   3  27        9.32     -379.34    252.89 o 
   3   3  27     1508.74      576.85    212.04 o 
   5   3  27        2.71     -354.13    312.18 o 
   7   3  27      188.33     -303.05    310.74 o 
   9   3  27      159.03     -577.57    406.36 o 
  11   3  27      653.34        3.86    432.57 o 
 -12   4  27      106.84     -409.37    316.97 o 
 -10   4  27      975.40      750.34    513.26 o 
  -8   4  27       70.15      220.78    319.58 o 
  -6   4  27    14415.75    13867.72    477.78 o 
  -4   4  27     7128.99     7809.84    381.21 o 
  -2   4  27    12413.15    13240.92    460.40 o 
   0   4  27      138.53      118.71    199.72 o 
   2   4  27     7080.18     7029.35    368.25 o 
   4   4  27     9283.55     9537.42    410.95 o 
   6   4  27    11511.57    12339.58    622.29 o 
   8   4  27      114.42       42.60    354.95 o 
  10   4  27       70.32     -337.96    460.40 o 
 -11   5  27      491.08     -333.50    510.93 o 
  -9   5  27      161.60       32.23    298.03 o 
  -7   5  27      220.66      556.10    229.77 o 
  -5   5  27       51.10      124.04    259.38 o 
  -3   5  27      124.10      101.59    284.11 o 
  -1   5  27       28.84     -427.78    285.19 o 
   1   5  27      657.27      519.60    295.60 o 
   3   5  27     1355.81      914.01    307.22 o 
   5   5  27     1447.01      515.74    327.18 o 
   7   5  27      702.92       61.91    423.08 o 
   9   5  27       30.94       63.50    361.67 o 
  -8   6  27       49.20      208.05    357.29 o 
  -6   6  27     2415.51     2869.52    390.61 o 
  -4   6  27        6.96      -40.99    305.28 o 
  -2   6  27       94.65      -24.92    302.25 o 
   0   6  27      484.06     -384.62    300.90 o 
   2   6  27     1870.68     2413.43    332.91 o 
   4   6  27      267.66       84.12    320.65 o 
   6   6  27      647.10      513.33    403.76 o 
  -7   7  27      173.14     -276.15    368.53 o 
  -5   7  27       42.65     -173.39    497.91 o 
  -3   7  27     1752.61     1695.68    423.07 o 
  -1   7  27     1127.16     1182.91    335.52 o 
   1   7  27     1641.10     1227.35    337.41 o 
   3   7  27      962.86      622.66    367.23 o 
   5   7  27        2.18     -525.24    350.16 o 
  -2   8  27      242.85      205.65    441.03 o 
   0   8  27       59.14     -116.54    429.41 o 
 -12   0  28      216.24     -448.93   1065.10 o 
 -10   0  28      362.07     -171.89    437.53 o 
  -8   0  28     8815.42     9392.12    586.33 o 
  -6   0  28    19059.92    21116.38    835.48 o 
  -4   0  28      409.55      254.89    378.20 o 
  -2   0  28     8473.02    10121.64    777.19 o 
   0   0  28     9378.28    11529.49   1227.43 o 
   2   0  28     1334.98     1518.62    399.69 o 
   4   0  28      936.90      230.57    414.61 o 
   6   0  28     5104.51     4776.79    598.98 o 
   8   0  28        8.93     -897.61    598.41 o 
  10   0  28     1329.41     -592.55    452.85 o 
 -13   1  28       38.50     -607.63    426.13 o 
 -11   1  28     1208.74      349.11    340.22 o 
  -9   1  28     1073.94      455.97    417.80 o 
  -7   1  28      946.54      708.41    294.81 o 
  -5   1  28        4.73       66.39    265.46 o 
  -3   1  28     5024.21     5208.88    361.52 o 
  -1   1  28     5665.15     6221.31    325.11 o 
   1   1  28     4432.52     5408.76    367.51 o 
   3   1  28      172.95      487.37    309.45 o 
   5   1  28     1884.98     1262.90    314.51 o 
   7   1  28      960.80      240.97    318.16 o 
   9   1  28      638.00     -371.92    337.22 o 
  11   1  28       17.20     -452.93    301.95 o 
 -12   2  28      340.64       35.74    404.75 o 
 -10   2  28     5365.69     5228.25    372.81 o 
  -8   2  28       56.99     -392.84    283.30 o 
  -6   2  28     8578.49     8494.31    433.77 o 
  -4   2  28      907.46      970.66    271.86 o 
  -2   2  28    13429.87    14984.18    476.30 o 
   0   2  28     2139.97     2352.15    282.09 o 
   2   2  28     2760.32     2949.81    302.54 o 
   4   2  28     2261.54     2267.83    347.14 o 
   6   2  28      672.80     -107.84    312.74 o 
   8   2  28     2211.76      777.89    422.54 o 
  10   2  28      144.51     -261.86    375.91 o 
 -11   3  28      709.58      150.64    325.58 o 
  -9   3  28     2753.99     2372.38    329.19 o 
  -7   3  28     1494.44     1717.02    304.53 o 
  -5   3  28      112.72      328.75    278.04 o 
  -3   3  28     1293.91     1076.10    286.77 o 
  -1   3  28    10094.02    10300.82    655.81 o 
   1   3  28       19.05     -145.58    291.96 o 
   3   3  28     6901.70     6294.93    441.09 o 
   5   3  28     5141.12     5616.65    498.40 o 
   7   3  28     6801.04     5980.70    807.89 o 
   9   3  28      153.48     -611.53    407.69 o 
 -10   4  28       20.01      115.70    313.91 o 
  -8   4  28      920.78     1396.93    309.57 o 
  -6   4  28     1245.90     1696.43    347.89 o 
  -4   4  28     6015.96     6076.56    372.02 o 
  -2   4  28       18.26     -109.55    280.94 o 
   0   4  28      268.48      332.10    252.29 o 
   2   4  28     3523.34     3551.38    396.96 o 
   4   4  28     2607.51     2270.35    331.95 o 
   6   4  28      165.84      -16.08    325.26 o 
   8   4  28       11.08     -340.22    352.83 o 
  -9   5  28      948.94      767.38    362.62 o 
  -7   5  28      481.25      231.71    315.99 o 
  -5   5  28     4375.80     4003.89    484.51 o 
  -3   5  28     1701.40     1628.97    308.50 o 
  -1   5  28     2565.07     2148.62    327.19 o 
   1   5  28      439.20      114.41    308.84 o 
   3   5  28     2587.42     2632.86    502.86 o 
   5   5  28      151.33     -239.09    334.37 o 
   7   5  28     1391.16     1219.62    388.85 o 
  -8   6  28        8.90       33.09    377.26 o 
  -6   6  28      169.52       27.05    368.42 o 
  -4   6  28      107.85     -164.46    309.92 o 
  -2   6  28      223.37     -129.73    315.23 o 
   0   6  28     2188.26     2455.02    317.91 o 
   2   6  28     2640.51     2025.87    346.83 o 
   4   6  28      755.89      291.43    341.14 o 
   6   6  28      103.27      -39.48    418.11 o 
  -5   7  28      540.27      -85.01    364.37 o 
  -3   7  28       80.58      -20.60    415.55 o 
  -1   7  28      720.49      946.52    350.50 o 
   1   7  28      836.60      922.72    385.33 o 
   3   7  28        8.00     -127.29    367.66 o 
 -11   1  29      405.12     -589.87    393.24 o 
  -9   1  29      523.01     -285.21    224.67 o 
  -7   1  29     3218.54     3319.32    325.62 o 
  -5   1  29     7190.72     7846.24    439.16 o 
  -3   1  29     2224.26     3174.96    346.03 o 
  -1   1  29     3735.13     3899.97    340.89 o 
   1   1  29     4704.50     5001.22    367.61 o 
   3   1  29     5751.32     6021.85    512.28 o 
   5   1  29     6828.66     7135.20    559.23 o 
   7   1  29     5159.54     4510.50    592.05 o 
   9   1  29      398.16     -322.00    345.83 o 
 -12   2  29      952.41       44.80    683.05 o 
 -10   2  29     4995.91     3629.49    596.99 o 
  -8   2  29       80.48      -89.52    299.45 o 
  -6   2  29      868.30      735.23    332.36 o 
  -4   2  29     2682.16     2412.87    342.22 o 
  -2   2  29    12198.45    12713.16    498.92 o 
   0   2  29     1309.30      928.06    280.39 o 
   2   2  29     2339.73     1848.40    298.42 o 
   4   2  29       25.76     -498.26    332.17 o 
   6   2  29      693.99      648.47    340.28 o 
   8   2  29      922.08      -83.97    453.04 o 
  10   2  29     3005.61     2064.10    465.46 o 
 -11   3  29        2.55     -365.60    325.66 o 
  -9   3  29     3183.79     3154.85    437.01 o 
  -7   3  29     1222.22      748.23    342.56 o 
  -5   3  29      838.61      463.89    288.92 o 
  -3   3  29      757.21      701.36    290.98 o 
  -1   3  29     1075.59      941.24    282.75 o 
   1   3  29       12.51     -252.28    276.34 o 
   3   3  29      856.96      328.24    297.90 o 
   5   3  29     1327.21      360.15    402.88 o 
   7   3  29      120.67     -560.69    373.79 o 
   9   3  29      596.38      367.26    437.32 o 
 -10   4  29       23.05     -207.61    357.09 o 
  -8   4  29     3923.92     4317.46    364.91 o 
  -6   4  29     1749.14     1806.47    360.25 o 
  -4   4  29      453.19      211.91    307.39 o 
  -2   4  29        3.73     -307.37    293.62 o 
   0   4  29     4741.54     5409.30    360.00 o 
   2   4  29      136.25      162.70    292.74 o 
   4   4  29      113.07     -548.89    365.93 o 
   6   4  29      731.63       44.23    338.68 o 
   8   4  29      659.13      454.22    430.01 o 
  -9   5  29        1.68     -395.75    363.14 o 
  -7   5  29      502.97      618.92    339.61 o 
  -5   5  29     1577.46     1466.14    329.96 o 
  -3   5  29     1159.59     1009.04    227.96 o 
  -1   5  29        1.64     -365.69    309.22 o 
   1   5  29     1117.60     1191.18    321.02 o 
   3   5  29     1581.80      683.80    512.41 o 
   5   5  29     1052.00      565.04    346.06 o 
   7   5  29      196.76     -541.52    397.30 o 
  -8   6  29      752.57     1068.14    397.85 o 
  -6   6  29      131.73      257.14    382.09 o 
  -4   6  29      281.38      100.69    334.55 o 
  -2   6  29        9.84     -216.16    322.41 o 
   0   6  29     2665.94     2580.51    394.28 o 
   2   6  29      302.93      131.97    326.46 o 
   4   6  29       18.28     -503.71    335.81 o 
  -3   7  29        2.69      615.55    434.08 o 
  -1   7  29      709.96      479.81    345.36 o 
   1   7  29      162.25     -575.94    383.96 o 
 -12   0  30      371.47     -877.05   1144.55 o 
 -10   0  30     2581.46     1551.89    503.34 o 
  -8   0  30        1.13       46.92    469.51 o 
  -6   0  30     6033.31     5210.04    517.17 o 
  -4   0  30      725.50      635.86    597.99 o 
  -2   0  30      145.92     -284.56    496.44 o 
   0   0  30      132.60      -97.32    501.37 o 
   2   0  30     7755.18     8195.75    702.29 o 
   4   0  30     4072.76     4746.80    779.55 o 
   6   0  30     1711.37      936.72    486.17 o 
   8   0  30      639.33     -537.06    587.80 o 
  10   0  30     1439.91      788.77    731.99 o 
 -11   1  30       91.36     -375.78    332.91 o 
  -9   1  30     1464.59      702.66    324.19 o 
  -7   1  30      603.64      265.31    308.76 o 
  -5   1  30      180.92      -77.61    330.04 o 
  -3   1  30      901.91      999.01    326.91 o 
  -1   1  30     6344.70     6311.37    449.49 o 
   1   1  30     5092.27     5213.23    444.11 o 
   3   1  30     1856.81     2032.27    347.05 o 
   5   1  30      979.68      687.52    359.09 o 
   7   1  30     3219.03     2415.73    397.67 o 
   9   1  30     1753.23      526.68    546.24 o 
 -10   2  30        1.23     -320.58    213.72 o 
  -8   2  30     3941.45     3990.66    395.98 o 
  -6   2  30       16.94       77.61    325.30 o 
  -4   2  30      160.97      -14.31    322.63 o 
  -2   2  30      613.47      818.66    324.33 o 
   0   2  30     1014.08     1081.75    281.88 o 
   2   2  30     2179.29     2075.07    353.53 o 
   4   2  30     2798.80     2817.50    436.48 o 
   6   2  30     1015.61      176.68    383.24 o 
   8   2  30       10.01     -377.78    392.66 o 
 -11   3  30     1764.00     1604.19    471.28 o 
  -9   3  30     1479.53     1487.44    352.09 o 
  -7   3  30     7117.13     7436.92    442.17 o 
  -5   3  30     9626.13    10671.90    709.09 o 
  -3   3  30     5489.15     5329.29    355.67 o 
  -1   3  30      518.63       89.02    284.48 o 
   1   3  30     7148.04     7862.22    391.42 o 
   3   3  30     2047.45     2471.58    334.98 o 
   5   3  30     1455.78      722.26    320.72 o 
   7   3  30       10.84     -582.37    388.25 o 
 -10   4  30       57.33      221.75    367.80 o 
  -8   4  30       28.01      637.05    358.15 o 
  -6   4  30      467.35       30.22    319.87 o 
  -4   4  30     2491.36     2163.34    372.13 o 
  -2   4  30     1641.96     1801.48    327.80 o 
   0   4  30       47.26     -162.80    300.60 o 
   2   4  30     2719.23     2078.38    371.06 o 
   4   4  30     4602.89     4187.15    463.90 o 
   6   4  30     2106.10     1288.30    459.69 o 
   8   4  30        8.55     -684.95    456.63 o 
  -7   5  30     2207.18     1793.07    451.20 o 
  -5   5  30      156.48      161.19    337.92 o 
  -3   5  30      110.57      447.21    297.65 o 
  -1   5  30       81.38     -104.46    309.51 o 
   1   5  30     3353.55     3781.92    368.52 o 
   3   5  30      162.22       36.74    341.48 o 
   5   5  30      485.93     -356.23    344.64 o 
  -6   6  30      121.56      370.26    398.12 o 
  -4   6  30     1875.53     1565.07    362.72 o 
  -2   6  30     4153.50     3886.10    424.60 o 
   0   6  30      559.41      320.44    374.58 o 
   2   6  30      294.23      159.59    338.49 o 
   4   6  30      456.25     -489.74    352.06 o 
 -11   1  31      175.79     -335.25    352.98 o 
  -9   1  31       49.09     -398.51    328.14 o 
  -7   1  31     4335.30     5881.52    427.96 o 
  -5   1  31       36.12      -82.84    333.20 o 
  -3   1  31        4.01     -187.61    315.09 o 
  -1   1  31      161.10       68.45    369.79 o 
   1   1  31      821.53     1400.47    402.08 o 
   3   1  31       37.90     -154.57    412.17 o 
   5   1  31       48.19     -137.22    364.82 o 
   7   1  31      132.26     -571.90    381.27 o 
   9   1  31       12.09     -566.01    377.34 o 
 -10   2  31        1.31     -379.07    335.88 o 
  -8   2  31     2242.14     2207.89    447.24 o 
  -6   2  31       14.91     -230.83    336.78 o 
  -4   2  31       11.25     -226.65    324.00 o 
  -2   2  31      279.55      377.57    408.86 o 
   0   2  31     1001.17      256.48    327.71 o 
   2   2  31     1152.25     1827.00    372.32 o 
   4   2  31      265.54       19.18    360.71 o 
   6   2  31      642.90       40.46    488.95 o 
   8   2  31       49.95     -384.29    393.27 o 
  -9   3  31      180.87      393.58    372.63 o 
  -7   3  31     1590.25     2039.54    382.09 o 
  -5   3  31      553.74      450.96    345.80 o 
  -3   3  31     1053.05     1426.98    319.06 o 
  -1   3  31      364.21      217.64    294.33 o 
   1   3  31       57.82      236.59    304.93 o 
   3   3  31       26.80     -526.12    350.75 o 
   5   3  31       79.75     -417.28    278.19 o 
   7   3  31       82.23     -338.58    446.90 o 
  -8   4  31      142.13      102.50    367.68 o 
  -6   4  31     5606.97     5283.10    391.58 o 
  -4   4  31     1609.35     1480.19    345.30 o 
  -2   4  31        1.27     -506.22    337.48 o 
   0   4  31     1331.73     1476.48    355.55 o 
   2   4  31    10965.34    11345.42    908.72 o 
   4   4  31     3371.30     3439.59    528.08 o 
   6   4  31      981.21     -223.44    406.43 o 
  -7   5  31      312.15     -181.68    377.61 o 
  -5   5  31      139.28     -109.43    337.71 o 
  -3   5  31      343.23       96.92    345.66 o 
  -1   5  31      245.68      -44.89    223.20 o 
   1   5  31      149.07     -498.98    332.65 o 
   3   5  31      158.90     -582.53    419.80 o 
   5   5  31       21.10     -677.89    451.93 o 
  -4   6  31        5.66     -150.36    352.67 o 
  -2   6  31       28.46       -0.28    351.70 o 
   0   6  31      113.18     -483.78    336.38 o 
   2   6  31      711.07      516.30    358.44 o 
 -10   0  32      734.81       -0.72   1354.04 o 
  -8   0  32        1.36     -431.42    458.86 o 
  -6   0  32     7255.07     7972.69    740.46 o 
  -4   0  32       31.29      -67.48    538.13 o 
  -2   0  32        3.73      343.87    553.29 o 
   0   0  32     1608.70     1757.15    581.74 o 
   2   0  32    18921.65    19778.01   1052.23 o 
   4   0  32     2052.89     2848.60    655.75 o 
   6   0  32     3042.29     2895.53   1340.67 o 
   8   0  32      114.50     -494.34    731.78 o 
  -9   1  32       68.81     -430.69    374.65 o 
  -7   1  32     1652.57     1860.86    510.84 o 
  -5   1  32     3215.46     3702.34    388.58 o 
  -3   1  32     5541.47     4929.54    449.30 o 
  -1   1  32      996.03     1513.79    394.92 o 
   1   1  32      527.82      396.54    397.22 o 
   3   1  32     2366.24     2009.19    440.50 o 
   5   1  32     2330.54     2024.98    412.19 o 
   7   1  32      248.85     -575.42    383.62 o 
 -10   2  32       63.81     -216.65    369.08 o 
  -8   2  32       66.78     -555.82    370.55 o 
  -6   2  32     7844.05     8498.00    473.44 o 
  -4   2  32      915.53     1140.70    355.85 o 
  -2   2  32       12.67      272.56    333.77 o 
   0   2  32     1552.09     1592.25    418.35 o 
   2   2  32     7024.99     8299.24    469.71 o 
   4   2  32       17.21     -178.82    368.43 o 
   6   2  32        0.18     -549.98    415.76 o 
  -9   3  32      469.99      504.26    388.28 o 
  -7   3  32     2800.67     3353.74    412.74 o 
  -5   3  32      247.89       40.76    354.77 o 
  -3   3  32        2.30     -146.43    398.00 o 
  -1   3  32       94.07      570.16    311.06 o 
   1   3  32       83.48     -549.93    366.62 o 
   3   3  32     2770.68     2859.01    408.45 o 
   5   3  32      519.57      172.67    397.73 o 
   7   3  32       56.77     -621.18    414.12 o 
  -8   4  32     1920.71     1542.14    388.43 o 
  -6   4  32      601.89       41.22    373.00 o 
  -4   4  32        9.80     -237.15    327.69 o 
  -2   4  32     1263.81      780.24    331.63 o 
   0   4  32     4848.99     4773.56    405.69 o 
   2   4  32     1206.15      918.46    366.77 o 
   4   4  32      237.56     -581.44    387.63 o 
  -5   5  32      522.78      560.17    399.61 o 
  -3   5  32       91.18      -88.23    358.67 o 
  -1   5  32        0.50     -248.21    313.34 o 
   1   5  32       40.83     -439.05    333.84 o 
   3   5  32      514.54      223.75    358.38 o 
  -9   1  33       55.84     -532.33    376.08 o 
  -7   1  33        6.96       69.38    379.78 o 
  -5   1  33     1996.39     2010.81    426.25 o 
  -3   1  33      544.50      617.07    395.55 o 
  -1   1  33      828.47     1088.75    411.18 o 
   1   1  33     3889.56     4263.12    467.33 o 
   3   1  33     5615.25     5729.74    599.87 o 
   5   1  33      242.07     -194.83    451.04 o 
   7   1  33      124.08     -448.22    456.50 o 
  -8   2  33     1288.49      669.98    390.39 o 
  -6   2  33     7656.85     8097.93    487.07 o 
  -4   2  33     2813.81     3152.56    437.76 o 
  -2   2  33     2369.44     2022.73    429.70 o 
   0   2  33      562.29      828.25    610.53 o 
   2   2  33     3554.50     3788.77    483.26 o 
   4   2  33     2273.41     1454.34    399.46 o 
   6   2  33     3243.37     1711.06    555.66 o 
  -7   3  33     1571.03      708.47    396.79 o 
  -5   3  33       71.01     -534.78    356.52 o 
  -3   3  33       15.51     -280.65    346.95 o 
  -1   3  33     1169.36      875.20    367.93 o 
   1   3  33     1311.53      689.90    383.38 o 
   3   3  33       79.68     -125.01    387.95 o 
   5   3  33      187.85     -604.57    403.05 o 
  -6   4  33     1243.76     1343.82    417.73 o 
  -4   4  33      797.46      558.95    384.26 o 
  -2   4  33      734.34      479.56    335.51 o 
   0   4  33     2540.06     1971.28    351.38 o 
   2   4  33      846.54     1342.47    416.37 o 
   4   4  33       53.98     -427.29    284.86 o 
  -3   5  33      338.69     -112.39    604.50 o 
  -1   5  33      608.93        6.38    556.84 o 
   1   5  33      673.56      117.73    464.92 o 
  -8   0  34      319.83     1246.59    651.80 o 
  -6   0  34     1465.20     1356.89    622.31 o 
  -4   0  34        0.40     -132.10    569.19 o 
  -2   0  34      525.93      581.30    588.79 o 
   0   0  34     1557.81     2069.04    626.11 o 
   2   0  34      173.93     -801.35    610.98 o 
   4   0  34      176.09     -389.27    680.02 o 
   6   0  34        3.54     -967.74    645.16 o 
  -7   1  34        3.41     -257.72    422.19 o 
  -5   1  34     1030.99      930.03    422.34 o 
  -3   1  34     1919.16     2091.58    491.54 o 
  -1   1  34     2444.16     2972.65    442.32 o 
   1   1  34       11.14      385.25    429.67 o 
   3   1  34     1241.05     1325.61    457.75 o 
   5   1  34     1831.75     1049.92    546.15 o 
  -8   2  34     1397.02     1380.18    407.58 o 
  -6   2  34      410.82      617.22    386.90 o 
  -4   2  34      642.96     1033.41    425.78 o 
  -2   2  34       86.50     -113.65    406.08 o 
   0   2  34      559.02      644.15    433.41 o 
   2   2  34      128.44     -122.79    437.55 o 
   4   2  34       77.94     -478.56    458.49 o 
  -7   3  34     2116.88     1892.90    416.69 o 
  -5   3  34     2179.74     2223.22    457.83 o 
  -3   3  34      674.76      525.56    372.13 o 
  -1   3  34      688.42      949.99    436.55 o 
   1   3  34     4417.61     4436.94    497.03 o 
   3   3  34     1891.01     1922.98    418.65 o 
  -4   4  34      250.66     -140.27    597.20 o 
  -2   4  34       57.58     -549.55    366.37 o 
   0   4  34     1706.59     1046.61    357.22 o 
   2   4  34     1482.34      658.38    408.41 o 
  -7   1  35     1533.71     1926.04    456.36 o 
  -5   1  35       80.33      362.18    427.82 o 
  -3   1  35      933.78      650.32    427.13 o 
  -1   1  35      562.73      540.40    428.41 o 
   1   1  35     3818.17     4561.88    497.93 o 
   3   1  35       99.13      408.73    463.84 o 
  -6   2  35      415.73      244.29    434.39 o 
  -4   2  35      449.16      459.20    417.09 o 
  -2   2  35      344.23      205.63    425.77 o 
   0   2  35     1099.29     1321.01    450.88 o 
   2   2  35       25.87       39.04    511.84 o 
   4   2  35        0.03     -702.43    468.29 o 
  -5   3  35      740.33      847.18    390.81 o 
  -3   3  35       89.73     -558.21    414.74 o 
  -1   3  35      159.62     -109.06    431.95 o 
   1   3  35      472.39      707.71    461.34 o 
  -2   4  35      521.32      -34.92    385.46 o 
  -6   0  36       89.58      873.81    667.64 o 
  -4   0  36       55.20      -43.95    598.07 o 
  -2   0  36     1607.62     1473.61    622.11 o 
   0   0  36       78.32      388.53    647.93 o 
   2   0  36     2478.69     2495.70    685.82 o 
  -5   1  36     1398.97     1435.43    448.61 o 
  -3   1  36        3.24     -137.09    413.94 o 
  -1   1  36     1729.91     2112.64    456.82 o 
   1   1  36     4127.92     4606.92    509.14 o 
   3   1  36     1111.79      815.29    484.29 o 
  -4   2  36      212.78      379.56    439.69 o 
  -2   2  36      563.27      316.88    439.09 o 
   0   2  36        2.02     -124.26    436.70 o 
   2   2  36      192.41      736.58    469.10 o 
  -1   3  36       12.55      389.26    457.76 o 
  -3   1  37      159.47      401.44    438.35 o 
  -1   1  37      182.46      369.49    456.17 o 
                                                 
